# Supplementary material for: Extracellular acyl-CoA-binding protein as an independent biomarker of COVID-19 disease severity
Source: Front Immunol. 2025 Jan 6;15:1505752. doi: 10.3389/fimmu.2024.1505752 (PMC11743960; doi:10.3389/fimmu.2024.1505752)
Supplement: Supplementary file 2 [file Table1.xlsx]

## Sheet: Feuil1
Target	P value	Mean rank of Mild	Mean rank of Severe/fatal	Mean rank diff.	Mann-Whitney U	q value	-log10(q value)	uniprot
Unk Protein	<0,000001	144	526	-382	0	<0,000001	118.3	not found
Vasoactive Intestinal Peptide	<0,000001	621	239	382	0	<0,000001	118.3	P01282
MDC	<0,000001	621	239	382	0	<0,000001	118.3	O00626
TGF-b1	<0,000001	621	239	382	0	<0,000001	118.3	P01137
TIMP-2	<0,000001	621	239	382	0	<0,000001	118.3	P16035
TOIP2	<0,000001	621	239	382	0	<0,000001	118.3	Q8NFQ8
TOIP1	<0,000001	621	239	382	0	<0,000001	118.3	Q5JTV8
GCP-2	<0,000001	621	239	382	0	<0,000001	118.3	P80162
HCE004152	<0,000001	144	526	-382	0	<0,000001	118.3	HCE004152
nectin-1 gamma	<0,000001	621	239	382	0	<0,000001	118.3	Q15223
PGD2 synthase	<0,000001	621	239	382	0	<0,000001	118.3	P41222
FTMT	<0,000001	621	239	382	0	<0,000001	118.3	Q8N4E7
CF089	<0,000001	621	239	382	0	<0,000001	118.3	Q6UWU4
HCE003300	<0,000001	621	239	382	0	<0,000001	118.3	HCE003300
HXK4	<0,000001	621	239	382	0	<0,000001	118.3	P35557
Pancreatic alpha-amylase	<0,000001	621	239	382	0	<0,000001	118.3	P04746
HCE004331	<0,000001	144	526	-382	0	<0,000001	118.3	HCE004331
Fc_MOUSE	<0,000001	144	526	-382	0	<0,000001	118.3	Q99LC4
TR	<0,000001	621	239	382	0	<0,000001	118.3	P02786
CPN2	<0,000001	621	239	382	0	<0,000001	118.3	P22792
prostatic binding protein	<0,000001	621	239	382	0	<0,000001	118.3	P30086
CATZ	<0,000001	621	239	382	0	<0,000001	118.3	Q9UBR2
Glyoxalase I	<0,000001	621	239	382	0	<0,000001	118.3	Q04760
EG-VEGF	<0,000001	144	526	-382	0	<0,000001	118.3	P58294
STK24	<0,000001	621	239	382	0	<0,000001	118.3	Q9Y6E0
NMES1	<0,000001	621	239	382	0	<0,000001	118.3	Q9C002
KAD_GEOSE	<0,000001	144	526	-382	0	<0,000001	118.3	P27142
CADH7	<0,000001	621	239	382	0	<0,000001	118.3	Q9ULB5
KI16B	<0,000001	621	239	382	0	<0,000001	118.3	Q96L93
FKBP52 protein	<0,000001	621	239	382	0	<0,000001	118.3	Q02790
HTAI2	<0,000001	621	239	382	0	<0,000001	118.3	Q9BUP3
HCE004333	<0,000001	144	526	-382	0	<0,000001	118.3	HCE004333
Catalase	<0,000001	621	239	382	0	<0,000001	118.3	P04040
BGAL	<0,000001	144	526	-382	0	<0,000001	118.3	P16278
MDM4	<0,000001	621	239	382	0	<0,000001	118.3	O15151
KCA10	<0,000001	621	239	382	0	<0,000001	118.3	Q16322
HCE003183	<0,000001	621	239	382	0	<0,000001	118.3	HCE003183
GDF2	<0,000001	621	239	382	0	<0,000001	118.3	Q9UK05
PH	<0,000001	621	239	382	0	<0,000001	118.3	P01298
ABHEA	<0,000001	621	239	382	0	<0,000001	118.3	Q9BUJ0
SKIL	<0,000001	621	239	382	0	<0,000001	118.3	P12757
eIF-5A-1	<0,000001	621	239	382	0	<0,000001	118.3	P63241
CD30	<0,000001	621	239	382	0	<0,000001	118.3	P28908
S100A12	<0,000001	621	239	382	0	<0,000001	118.3	P80511
CASQ1	<0,000001	621	239	382	0	<0,000001	118.3	P31415
CHKB	<0,000001	621	239	382	0	<0,000001	118.3	Q9Y259
ACBD6	<0,000001	621	239	382	0	<0,000001	118.3	Q9BR61
TWF1	<0,000001	621	239	382	0	<0,000001	118.3	Q12792
RBBP6	<0,000001	621	239	382	0	<0,000001	118.3	Q7Z6E9
C7	<0,000001	621	239	382	0	<0,000001	118.3	P10643
HCE000483	<0,000001	144	526	-382	0	<0,000001	118.3	HCE000483
HEPACAM	<0,000001	144	526	-382	0	<0,000001	118.3	Q14CZ8
Apo L1	<0,000001	621	239	382	0	<0,000001	118.3	O14791
BOLA3	<0,000001	621	239	382	0	<0,000001	118.3	Q53S33
C4b-binding protein alpha chain	<0,000001	621	239	382	0	<0,000001	118.3	P04003
CXCL16; soluble	<0,000001	621	239	382	0	<0,000001	118.3	Q9H2A7
CA125	<0,000001	144	526	-382	0	<0,000001	118.3	Q8WXI7
UB2D4	<0,000001	621	239	382	0	<0,000001	118.3	Q9Y2X8
FOXGB	<0,000001	144	526	-382	0	<0,000001	118.3	P55316
PIPNA	<0,000001	621	239	382	0	<0,000001	118.3	Q00169
Cystatin M	<0,000001	621	239	382	0	<0,000001	118.3	Q15828
C3adesArg	<0,000001	621	239	382	0	<0,000001	118.3	P01024
UBE2N	<0,000001	621	239	382	0	<0,000001	118.3	P61088
hnRNP A2/B1	<0,000001	621	239	382	0	<0,000001	118.3	P22626
CA226	<0,000001	621	239	382	0	<0,000001	118.3	A1L170
ADAM 10	<0,000001	621	239	382	0	<0,000001	118.3	O14672
suppression of tumorigenicity 13	<0,000001	621	239	382	0	<0,000001	118.3	P50502
PKC-B-II	<0,000001	621	239	382	0	<0,000001	118.3	P05771
VEGF	<0,000001	621	239	382	0	<0,000001	118.3	P15692
ITI heavy chain H2	<0,000001	621	239	382	0	<0,000001	118.3	P19823
TRABD	<0,000001	144	526	-382	0	<0,000001	118.3	Q9H4I3
GKN2	<0,000001	144	526	-382	0	<0,000001	118.3	Q86XP6
SNTB1	<0,000001	621	239	382	0	<0,000001	118.3	Q13884
APBB1	<0,000001	144	526	-382	0	<0,000001	118.3	O00213
CD248	<0,000001	621	239	382	0	<0,000001	118.3	Q9HCU0
NAR3	<0,000001	621	239	382	0	<0,000001	118.3	Q13508
SPON2	<0,000001	621	239	382	0	<0,000001	118.3	Q9BUD6
ANX10	<0,000001	621	239	382	0	<0,000001	118.3	Q9UJ72
Aldo-keto reductase 1C1	<0,000001	144	526	-382	0	<0,000001	118.3	Q04828
IRF-3	<0,000001	621	239	382	0	<0,000001	118.3	Q14653
MIP-3a	<0,000001	144	526	-382	0	<0,000001	118.3	P78556
EHD4	<0,000001	621	239	382	0	<0,000001	118.3	Q9H223
coagulation factor XIII B	<0,000001	621	239	382	0	<0,000001	118.3	P05160
Allophycocyanin_CYACA	<0,000001	144	526	-382	0	<0,000001	118.3	Q9TLS8 Q9TLS7
S26A5	<0,000001	144	526	-382	0	<0,000001	118.3	P58743
ATS13	<0,000001	621	239	382	0	<0,000001	118.3	Q76LX8
EIF3G	<0,000001	621	239	382	0	<0,000001	118.3	O75821
FRS1L	<0,000001	144	526	-382	0	<0,000001	118.3	Q9P0K9
HSP 70	<0,000001	621	239	382	0	<0,000001	118.3	P0DMV8
KNTC2	<0,000001	621	239	382	0	<0,000001	118.3	O14777
IGFBP-5	<0,000001	621	239	382	0	<0,000001	118.3	P24593
14-3-3 protein gamma	<0,000001	621	239	382	0	<0,000001	118.3	P61981
NKp44	<0,000001	144	526	-382	0	<0,000001	118.3	O95944
LYVE1	<0,000001	621	239	382	0	<0,000001	118.3	Q9Y5Y7
UNC5H3	<0,000001	621	239	382	0	<0,000001	118.3	O95185
Calponin-1	<0,000001	621	239	382	0	<0,000001	118.3	P51911
KEAP1	<0,000001	144	526	-382	0	<0,000001	118.3	Q14145
Peroxiredoxin-5	<0,000001	144	526	-382	0	<0,000001	118.3	P30044
TP	<0,000001	621	239	382	0	<0,000001	118.3	P19971
Aminopeptidase	<0,000001	621	239	382	0	<0,000001	118.3	Q9Y646
Afamin	<0,000001	621	239	382	0	<0,000001	118.3	P43652
Gelsolin	<0,000001	621	239	382	0	<0,000001	118.3	P06396
MYP2	<0,000001	144	526	-382	0	<0,000001	118.3	P02689
IF2A	<0,000001	621	239	382	0	<0,000001	118.3	P05198
TIMP-3	<0,000001	621	239	382	0	<0,000001	118.3	P35625
b-Endorphin	<0,000001	144	526	-382	0	<0,000001	118.3	P01189
Factor B	<0,000001	621	239	382	0	<0,000001	118.3	P00751
Sialoadhesin	<0,000001	144	526	-382	0	<0,000001	118.3	Q9BZZ2
TRYB1	<0,000001	621	239	382	0	<0,000001	118.3	Q15661
Apo C-I	<0,000001	621	239	382	0	<0,000001	118.3	P02654
FGF-12	<0,000001	144	526	-382	0	<0,000001	118.3	P61328
Notch-3	<0,000001	621	239	382	0	<0,000001	118.3	Q9UM47
TXD11	<0,000001	144	526	-382	0	<0,000001	118.3	Q6PKC3
IF1AY	<0,000001	621	239	382	0	<0,000001	118.3	O14602
DOK2	<0,000001	621	239	382	0	<0,000001	118.3	O60496
L-plastin	<0,000001	621	239	382	0	<0,000001	118.3	P13796
TSP4	<0,000001	621	239	382	0	<0,000001	118.3	P35443
MOG	<0,000001	144	526	-382	0	<0,000001	118.3	Q16653
SYT7	<0,000001	144	526	-382	0	<0,000001	118.3	O43581
PEAR1	<0,000001	621	239	382	0	<0,000001	118.3	Q5VY43
PLXD1	<0,000001	621	239	382	0	<0,000001	118.3	Q9Y4D7
IL-17B	<0,000001	144	526	-382	0	<0,000001	118.3	Q9UHF5
Alpha enolase	<0,000001	621	239	382	0	<0,000001	118.3	P06733
SIRT2	<0,000001	621	239	382	0	<0,000001	118.3	Q8IXJ6
PRS37	<0,000001	144	526	-382	0	<0,000001	118.3	A4D1T9
CB089	<0,000001	621	239	382	0	<0,000001	118.3	Q86V40
RD23A	<0,000001	621	239	382	0	<0,000001	118.3	P54725
DNJB2	<0,000001	621	239	382	0	<0,000001	118.3	P25686
HNRPF	<0,000001	621	239	382	0	<0,000001	118.3	P52597
Transferrin	<0,000001	621	239	382	0	<0,000001	118.3	P02787
MTHFS	<0,000001	621	239	382	0	<0,000001	118.3	P49914
PACN3	<0,000001	144	526	-382	0	<0,000001	118.3	Q9UKS6
PLEK	<0,000001	621	239	382	0	<0,000001	118.3	P08567
NUDC	<0,000001	621	239	382	0	<0,000001	118.3	Q9Y266
NADC	<0,000001	144	526	-382	0	<0,000001	118.3	Q15274
ABL2	<0,000001	144	526	-382	0	<0,000001	118.3	P42684
Olfactomedin-4	<0,000001	144	526	-382	0	<0,000001	118.3	Q6UX06
Calcineurin	<0,000001	621	239	382	0	<0,000001	118.3	Q08209 P63098
VSIG1	<0,000001	144	526	-382	0	<0,000001	118.3	Q86XK7
IGFBP-7	<0,000001	621	239	382	0	<0,000001	118.3	Q16270
Apo E4	<0,000001	621	239	382	0	<0,000001	118.3	P02649
AFP	<0,000001	144	526	-382	0	<0,000001	118.3	P02771
TMOD3	<0,000001	621	239	382	0	<0,000001	118.3	Q9NYL9
sCD4	<0,000001	144	526	-382	0	<0,000001	118.3	P01730
PLXC1	<0,000001	621	239	382	0	<0,000001	118.3	O60486
Metaxin-2	<0,000001	144	526	-382	0	<0,000001	118.3	O75431
RBM3	<0,000001	621	239	382	0	<0,000001	118.3	P98179
TGF-b R III	<0,000001	621	239	382	0	<0,000001	118.3	Q03167
APEX1	<0,000001	621	239	382	0	<0,000001	118.3	P27695
PRPS1	<0,000001	144	526	-382	0	<0,000001	118.3	P60891
Protein C	<0,000001	621	239	382	0	<0,000001	118.3	P04070
Eotaxin-2	<0,000001	144	526	-382	0	<0,000001	118.3	O00175
DPEP1	<0,000001	144	526	-382	0	<0,000001	118.3	P16444
MEPE	<0,000001	144	526	-382	0	<0,000001	118.3	Q9NQ76
IFN-g	<0,000001	144	526	-382	0	<0,000001	118.3	P01579
SEM4A	<0,000001	621	239	382	0	<0,000001	118.3	Q9H3S1
SLAF6	<0,000001	144	526	-382	0	<0,000001	118.3	Q96DU3
PKB gamma	<0,000001	621	239	382	0	<0,000001	118.3	Q9Y243
LUCI_PHOPY	<0,000001	144	526	-382	0	<0,000001	118.3	P08659
SUMO3	<0,000001	621	239	382	0	<0,000001	118.3	P55854
NCC27	<0,000001	621	239	382	0	<0,000001	118.3	O00299
CATC	<0,000001	144	526	-382	0	<0,000001	118.3	P53634
CTAP-III	<0,000001	621	239	382	0	<0,000001	118.3	P02775
b2-Glycoprotein I	<0,000001	621	239	382	0	<0,000001	118.3	P02749
Carbonic Anhydrase VIII	<0,000001	144	526	-382	0	<0,000001	118.3	P35219
PGK2	<0,000001	144	526	-382	0	<0,000001	118.3	P07205
SAA-4	<0,000001	621	239	382	0	<0,000001	118.3	P35542
PCSK9	<0,000001	621	239	382	0	<0,000001	118.3	Q8NBP7
Coagulation Factor IX	<0,000001	621	239	382	0	<0,000001	118.3	P00740
DAF	<0,000001	621	239	382	0	<0,000001	118.3	P08174
LY66D	<0,000001	144	526	-382	0	<0,000001	118.3	O95868
CRIM1	<0,000001	144	526	-382	0	<0,000001	118.3	Q9NZV1
PgR	<0,000001	621	239	382	0	<0,000001	118.3	P06401
BiP	<0,000001	621	239	382	0	<0,000001	118.3	P11021
IgG	<0,000001	621	239	382	0	<0,000001	118.3	P01857
C9	<0,000001	621	239	382	0	<0,000001	118.3	P02748
transcription factor MLR1; isoform CRA_b	<0,000001	144	526	-382	0	<0,000001	118.3	Q8N3X6
UBQL4	<0,000001	621	239	382	0	<0,000001	118.3	Q9NRR5
CBPM	<0,000001	621	239	382	0	<0,000001	118.3	P14384
IPP2	<0,000001	621	239	382	0	<0,000001	118.3	P41236
YES	<0,000001	144	526	-382	0	<0,000001	118.3	P07947
ING1	<0,000001	621	239	382	0	<0,000001	118.3	Q9UK53
DRG-1	<0,000001	621	239	382	0	<0,000001	118.3	Q9NP79
G6B	<0,000001	144	526	-382	0	<0,000001	118.3	O95866
SF01	<0,000001	144	526	-382	0	<0,000001	118.3	Q15637
BAG4	<0,000001	144	526	-382	0	<0,000001	118.3	O95429
HNRH1	<0,000001	621	239	382	0	<0,000001	118.3	P31943
C5a	<0,000001	621	239	382	0	<0,000001	118.3	P01031
IL-1Rrp2	<0,000001	144	526	-382	0	<0,000001	118.3	Q9HB29
NLGNX	<0,000001	144	526	-382	0	<0,000001	118.3	Q8N0W4
TSSK2	<0,000001	144	526	-382	0	<0,000001	118.3	Q96PF2
PCBP1	<0,000001	621	239	382	0	<0,000001	118.3	Q15365
TLR3	<0,000001	144	526	-382	0	<0,000001	118.3	O15455
FGF9	<0,000001	144	526	-382	0	<0,000001	118.3	P31371
FGF-5	<0,000001	144	526	-382	0	<0,000001	118.3	P12034
LYNB	<0,000001	621	239	382	0	<0,000001	118.3	P07948
Holo-TC II	<0,000001	621	239	382	0	<0,000001	118.3	P20062
Tenascin	<0,000001	621	239	382	0	<0,000001	118.3	P24821
C1s	<0,000001	621	239	382	0	<0,000001	118.3	P09871
CTACK	<0,000001	144	526	-382	0	<0,000001	118.3	Q9Y4X3
HCE004359	<0,000001	144	526	-382	0	<0,000001	118.3	HCE004359
Coagulation Factor VIII	<0,000001	621	239	382	0	<0,000001	118.3	P00451
C1r	<0,000001	621	239	382	0	<0,000001	118.3	P00736
HSP 90b	<0,000001	621	239	382	0	<0,000001	118.3	P08238
Somatostatin-28	<0,000001	144	526	-382	0	<0,000001	118.3	P61278
CSMD2	<0,000001	621	239	382	0	<0,000001	118.3	Q7Z408
CIRBP	<0,000001	621	239	382	0	<0,000001	118.3	Q14011
IGFBP-3	<0,000001	621	239	382	0	<0,000001	118.3	P17936
Thyroxine-Binding Globulin	<0,000001	621	239	382	0	<0,000001	118.3	P05543
Clusterin	<0,000001	621	239	382	0	<0,000001	118.3	P10909
CGAT2	<0,000001	144	526	-382	0	<0,000001	118.3	Q8N6G5
GOGA7	<0,000001	144	526	-382	0	<0,000001	118.3	Q7Z5G4
Factor D	<0,000001	621	239	382	0	<0,000001	118.3	P00746
BAFF	<0,000001	144	526	-382	0	<0,000001	118.3	Q9Y275
CONA1	<0,000001	144	526	-382	0	<0,000001	118.3	Q86Y22
NEGR1	<0,000001	144	526	-382	0	<0,000001	118.3	Q7Z3B1
ITI heavy chain H1	<0,000001	621	239	382	0	<0,000001	118.3	P19827
MIP-5	<0,000001	621	239	382	0	<0,000001	118.3	Q16663
MICA	<0,000001	144	526	-382	0	<0,000001	118.3	Q29983
PolyUbiquitin K48	<0,000001	621	239	382	0	<0,000001	118.3	P0CG47
TKN1	<0,000001	144	526	-382	0	<0,000001	118.3	P20366
MARE3	<0,000001	621	239	382	0	<0,000001	118.3	Q9UPY8
TNR4	<0,000001	144	526	-382	0	<0,000001	118.3	P43489
Fibrinogen g-chain dimer	<0,000001	621	239	382	0	<0,000001	118.3	P02679
PPIL2	<0,000001	144	526	-382	0	<0,000001	118.3	Q13356
GFRa-3	<0,000001	144	526	-382	0	<0,000001	118.3	O60609
INHBC	<0,000001	621	239	382	0	<0,000001	118.3	P55103
FABP6	<0,000001	144	526	-382	0	<0,000001	118.3	P51161
Malate dehydrogenase 2	<0,000001	621	239	382	0	<0,000001	118.3	P40926
EPO-R	<0,000001	144	526	-382	0	<0,000001	118.3	P19235
PGRP-L	<0,000001	621	239	382	0	<0,000001	118.3	Q96PD5
Persephin	<0,000001	144	526	-382	0	<0,000001	118.3	O60542
RGM-C	<0,000001	144	526	-382	0	<0,000001	118.3	Q6ZVN8
a1-Antitrypsin	<0,000001	621	239	382	0	<0,000001	118.3	P01009
CBPE	<0,000001	144	526	-382	0	<0,000001	118.3	P16870
QORL1	<0,000001	144	526	-382	0	<0,000001	118.3	O95825
Elastase	<0,000001	621	239	382	0	<0,000001	118.3	P08246
HCE000104	<0,000001	621	239	382	0	<0,000001	118.3	HCE000104
AT131	<0,000001	621	239	382	0	<0,000001	118.3	Q9HD20
RAC3	<0,000001	144	526	-382	0	<0,000001	118.3	P60763
RCN1	<0,000001	144	526	-382	0	<0,000001	118.3	Q15293
Fibrinogen	<0,000001	621	239	382	0	<0,000001	118.3	P02671 P02675 P02679
D-dimer	<0,000001	621	239	382	0	<0,000001	118.3	P02671 P02675 P02679
GLU2B	<0,000001	621	239	382	0	<0,000001	118.3	P14314
GBP1	<0,000001	621	239	382	0	<0,000001	118.3	P32455
MCP-1	<0,000001	144	526	-382	0	<0,000001	118.3	P13500
Sonic Hedgehog	<0,000001	144	526	-382	0	<0,000001	118.3	Q15465
Antithrombin III	<0,000001	621	239	382	0	<0,000001	118.3	P01008
Hemopexin	<0,000001	621	239	382	0	<0,000001	118.3	P02790
Plasminogen	<0,000001	144	526	-382	0	<0,000001	118.3	P00747
PEDF	<0,000001	621	239	382	0	<0,000001	118.3	P36955
5'-Nucleotidase	<0,000001	144	526	-382	0	<0,000001	118.3	P21589
C8	<0,000001	144	526	-382	0	<0,000001	118.3	P07357;P07358;P07360
BGH3	<0,000001	621	239	382	0	<0,000001	118.3	Q15582
C4	<0,000001	621	239	382	0	<0,000001	118.3	P0C0L4; P0C0L5
Prothrombin	<0,000001	621	239	382	0	<0,000001	118.3	P00734
HCE000342	<0,000001	621	239	382	0	<0,000001	118.3	HCE000342
Rab GDP dissociation inhibitor beta	<0,000001	621	239	382	0	<0,000001	118.3	P50395
LBP	<0,000001	621	239	382	0	<0,000001	118.3	P18428
IGFBP-6	<0,000001	621	239	382	0	<0,000001	118.3	P24592
complement factor H-related 5	<0,000001	621	239	382	0	<0,000001	118.3	Q9BXR6
Bone proteoglycan II	<0,000001	144	526	-382	0	<0,000001	118.3	P07585
PTPRS	<0,000001	621	239	382	0	<0,000001	118.3	Q13332
TECK	<0,000001	144	526	-382	0	<0,000001	118.3	O15444
C4b	<0,000001	621	239	382	0	<0,000001	118.3	P0C0L4 P0C0L5
Coagulation Factor VII	<0,000001	621	239	382	0	<0,000001	118.3	P08709
Factor H	<0,000001	621	239	382	0	<0,000001	118.3	P08603
Glucagon	<0,000001	144	526	-382	0	<0,000001	118.3	P01275
HCE001796	<0,000001	621	239	382	0	<0,000001	118.3	HCE001796
Granzyme K	<0,000001	621	239	382	1	<0,000001	118.3	P49863
RECQ1	<0,000001	621	239	382	1	<0,000001	118.3	P46063
WNT3A	<0,000001	621	239	382	1	<0,000001	118.3	P56704
GLTL1	<0,000001	621	239	382	1	<0,000001	118.3	Q8N428
Carbonic anhydrase I	<0,000001	621	239	382	1	<0,000001	118.3	P00915
kallikrein 12	<0,000001	621	239	382	1	<0,000001	118.3	Q9UKR0
CPT1B	<0,000001	621	239	382	1	<0,000001	118.3	Q92523
VPS4A	<0,000001	621	239	382	1	<0,000001	118.3	Q9UN37
DKK1	<0,000001	621	239	382	1	<0,000001	118.3	O94907
CELF2	<0,000001	621	239	382	1	<0,000001	118.3	O95319
TAFI	<0,000001	621	239	382	1	<0,000001	118.3	Q96IY4
MPP7	<0,000001	621	239	382	1	<0,000001	118.3	Q5T2T1
FA24B	<0,000001	144	526	-382	1	<0,000001	118.3	Q8N5W8
Semaphorin-6A	<0,000001	621	239	382	1	<0,000001	118.3	Q9H2E6
gp130; soluble	<0,000001	621	239	382	1	<0,000001	118.3	P40189
CALY	<0,000001	144	526	-382	1	<0,000001	118.3	Q9NYX4
TCP-1-theta	<0,000001	621	239	382	1	<0,000001	118.3	P50990
CD40 ligand; soluble	<0,000001	144	526	-382	1	<0,000001	118.3	P29965
KS6A1	<0,000001	144	526	-382	1	<0,000001	118.3	Q15418
cAMP-regulated phosphoprotein 21	<0,000001	144	526	-382	1	<0,000001	118.3	Q9UBL0
ATS1	<0,000001	144	526	-382	1	<0,000001	118.3	Q9UHI8
HO-2	<0,000001	144	526	-382	1	<0,000001	118.3	P30519
GFP_AEQVI	<0,000001	144	526	-382	1	<0,000001	118.3	P42212
Activin RIIB	<0,000001	144	526	-382	1	<0,000001	118.3	Q13705
tau	<0,000001	144	526	-382	1	<0,000001	118.3	P10636
contactin-1	<0,000001	621	239	382	1	<0,000001	118.3	Q12860
Ck-b-8-1	<0,000001	621	239	382	1	<0,000001	118.3	P55773
JTB	<0,000001	144	526	-382	1	<0,000001	118.3	O76095
DAN	<0,000001	144	526	-382	1	<0,000001	118.3	P41271
FHR1	<0,000001	621	239	382	1	<0,000001	118.3	Q03591
MATN2	<0,000001	621	239	382	1	<0,000001	118.3	O00339
Quinone reductase 2	<0,000001	144	526	-382	1	<0,000001	118.3	P16083
Cyclophilin A	<0,000001	621	239	382	1	<0,000001	118.3	P62937
C3a	<0,000001	621	239	382	1	<0,000001	118.3	P01024
MAGE-10	<0,000001	621	239	382	2	<0,000001	118.3	P43363
K1644	<0,000001	144	526	-382	2	<0,000001	118.3	Q3SXP7
DCNL5	<0,000001	621	239	382	2	<0,000001	118.3	Q9BTE7
lymphotactin beta	<0,000001	621	239	382	2	<0,000001	118.3	Q9UBD3
ADH1A	<0,000001	621	239	382	2	<0,000001	118.3	P07327
LYSM3	<0,000001	144	526	-382	2	<0,000001	118.3	Q7Z3D4
Endoplasmin	<0,000001	621	239	382	2	<0,000001	118.3	P14625
uPA	<0,000001	144	526	-382	2	<0,000001	118.3	P00749
PUF60	<0,000001	621	239	382	2	<0,000001	118.3	Q9UHX1
Tetranectin	<0,000001	621	239	382	2	<0,000001	118.3	P05452
CSN2	<0,000001	621	239	382	2	<0,000001	118.3	P61201
Lymphotoxin a1/b2	<0,000001	144	526	-382	2	<0,000001	118.3	P01374; Q06643
IFNA6	<0,000001	144	526	-382	2	<0,000001	118.3	P05013
Serpin B1	<0,000001	621	239	382	2	<0,000001	118.3	P30740
SUMF2	<0,000001	621	239	382	2	<0,000001	118.3	Q8NBJ7
GDF7	<0,000001	144	526	-382	2	<0,000001	118.3	Q7Z4P5
NF-ATc1	<0,000001	144	526	-382	2	<0,000001	118.3	O95644
SC61G	<0,000001	144	526	-382	2	<0,000001	118.3	P60059
RBM46	<0,000001	144	526	-382	2	<0,000001	118.3	Q8TBY0
UBQL2	<0,000001	621	239	382	2	<0,000001	118.3	Q9UHD9
HNF4A	<0,000001	621	239	382	2	<0,000001	118.3	P41235
SYTL1	<0,000001	144	526	-382	2	<0,000001	118.3	Q8IYJ3
DPEP2	<0,000001	621	239	382	2	<0,000001	118.3	Q9H4A9
SOD	<0,000001	144	526	-382	2	<0,000001	118.3	P00441
CI061	<0,000001	144	526	-382	2	<0,000001	118.3	Q15884
ARL5A	<0,000001	144	526	-382	2	<0,000001	118.3	Q9Y689
Aggrecan	<0,000001	144	526	-382	2	<0,000001	118.3	P16112
FKBP3	<0,000001	621	239	382	2	<0,000001	118.3	Q00688
TAGL	<0,000001	621	239	382	2	<0,000001	118.3	Q01995
PKHA1	<0,000001	144	526	-382	2	<0,000001	118.3	Q9HB21
Flt-3	<0,000001	144	526	-382	2	<0,000001	118.3	P36888
EP3B	<0,000001	144	526	-382	2	<0,000001	118.3	P56851
TWSG1	<0,000001	144	526	-382	2	<0,000001	118.3	Q9GZX9
NPTX2	<0,000001	144	526	-382	2	<0,000001	118.3	P47972
SMAP1	<0,000001	621	239	382	3	<0,000001	118.3	Q8IYB5
PAFAH	<0,000001	621	239	382	3	<0,000001	118.3	Q13093
cubilin	<0,000001	144	526	-382	3	<0,000001	118.3	O60494
Apo A-II	<0,000001	621	239	382	3	<0,000001	118.3	P02652
LAD1	<0,000001	144	526	-382	3	<0,000001	118.3	O00515
CEAM8	<0,000001	621	239	382	3	<0,000001	118.3	P31997
IGF-II	<0,000001	621	239	382	3	<0,000001	118.3	P01344
NADPH-P450 Oxidoreductase	<0,000001	621	239	382	3	<0,000001	118.3	P16435
CSAG1	<0,000001	144	526	-382	3	<0,000001	118.3	Q6PB30
SYT8	<0,000001	144	526	-382	3	<0,000001	118.3	Q8NBV8
Contactin-4	<0,000001	621	239	382	3	<0,000001	118.3	Q8IWV2
Aldehyde dehydrogenase; class 3	<0,000001	144	526	-382	3	<0,000001	118.3	P30838
CA080	<0,000001	621	239	382	3	<0,000001	118.3	Q96BJ3
dopa decarboxylase	<0,000001	144	526	-382	3	<0,000001	118.3	P20711
KELL	<0,000001	144	526	-382	3	<0,000001	118.3	P23276
SPARCL1	<0,000001	621	239	382	3	<0,000001	118.3	Q14515
RET7	<0,000001	621	239	382	3	<0,000001	118.3	Q96R05
FETUB	<0,000001	621	239	382	3	<0,000001	118.3	Q9UGM5
BCAM	<0,000001	144	526	-382	3	<0,000001	118.3	P50895
RASM	<0,000001	144	526	-382	3	<0,000001	118.3	O14807
NEC2	<0,000001	621	239	382	3	<0,000001	118.3	P16519
ApoM	<0,000001	144	526	-382	3	<0,000001	118.3	O95445
2A5A	<0,000001	621	239	382	3	<0,000001	118.3	Q15172
LKHA4	<0,000001	144	526	-382	3	<0,000001	118.3	P09960
TNF-b	<0,000001	144	526	-382	3	<0,000001	118.3	P01374
Collagen Type III	<0,000001	621	239	382	3	<0,000001	118.3	P02461
ATL2	<0,000001	144	526	-382	3	<0,000001	118.3	Q86TH1
Cyclin A	<0,000001	144	526	-382	3	<0,000001	118.3	P20248
SLAF1	<0,000001	144	526	-382	3	<0,000001	118.3	Q13291
ANXA7	<0,000001	621	239	382	3	<0,000001	118.3	P20073
Kallistatin	<0,000001	621	239	382	3	<0,000001	118.3	P29622
RNT2	<0,000001	144	526	-382	3	<0,000001	118.3	O00584
CNOT1	<0,000001	621	239	382	4	<0,000001	118.3	A5YKK6
ERBB3	<0,000001	621	239	382	4	<0,000001	118.3	P21860
RAB14	<0,000001	621	239	382	4	<0,000001	118.3	P61106
PO2F1	<0,000001	144	526	-382	4	<0,000001	118.3	P14859
CBS	<0,000001	621	239	382	4	<0,000001	118.3	P35520
4EBP2	<0,000001	144	526	-382	4	<0,000001	118.3	Q13542
HIV-2 Rev	<0,000001	144	526	-382	4	<0,000001	118.3	P18093
CO1A1	<0,000001	144	526	-382	4	<0,000001	118.3	P02452
ADAMTS-4	<0,000001	144	526	-382	4	<0,000001	118.3	O75173
NODAL	<0,000001	144	526	-382	4	<0,000001	118.3	Q96S42
Transaldolase	<0,000001	621	239	382	4	<0,000001	118.3	P37837
SFRP4	<0,000001	621	239	382	4	<0,000001	118.3	Q6FHJ7
GREM1	<0,000001	144	526	-382	4	<0,000001	118.3	O60565
NOTC2	<0,000001	144	526	-382	4	<0,000001	118.3	Q04721
GDP/GTP exchange protein	<0,000001	144	526	-382	4	<0,000001	118.3	P52306
FCGR1	<0,000001	144	526	-382	4	<0,000001	118.3	P12314
LIPK	<0,000001	144	526	-382	4	<0,000001	118.3	Q5VXJ0
YD286	<0,000001	144	526	-382	4	<0,000001	118.3	A6NC05
RS19	<0,000001	621	239	382	4	<0,000001	118.3	P39019
MMP-3	<0,000001	144	526	-382	4	<0,000001	118.3	P08254
SAP	<0,000001	621	239	382	4	<0,000001	118.3	P02743
RPS6KA3	<0,000001	144	526	-382	4	<0,000001	118.3	P51812
SURF1	<0,000001	621	239	382	5	<0,000001	118.3	Q15526
COX5A	<0,000001	621	239	382	5	<0,000001	118.3	P20674
CSK21	<0,000001	144	526	-382	5	<0,000001	118.3	P68400
PGFRL	<0,000001	621	239	382	5	<0,000001	118.3	Q15198
IL-4 sR	<0,000001	144	526	-382	5	<0,000001	118.3	P24394
Troponin T	<0,000001	144	526	-382	5	<0,000001	118.3	P45379
P4R3A	<0,000001	621	239	382	5	<0,000001	118.3	Q6IN85
LL-37	<0,000001	621	239	382	5	<0,000001	118.3	P49913
SPSB1	<0,000001	144	526	-382	5	<0,000001	118.3	Q96BD6
ISOC1	<0,000001	621	239	382	5	<0,000001	118.3	Q96CN7
PCAF	<0,000001	144	526	-382	5	<0,000001	118.3	Q92831
UXS1	<0,000001	621	239	382	6	<0,000001	118.3	Q8NBZ7
MANS1	<0,000001	621	239	382	6	<0,000001	118.3	Q9H8J5
C1QR1	<0,000001	621	239	382	6	<0,000001	118.3	Q9NPY3
TIGIT	<0,000001	144	526	-382	6	<0,000001	118.3	Q495A1
FGL1	<0,000001	621	239	382	6	<0,000001	118.3	Q08830
GTF2I	<0,000001	144	526	-382	6	<0,000001	118.3	P78347
PXDC2	<0,000001	144	526	-382	6	<0,000001	118.3	Q6UX71
GPV	<0,000001	621	239	382	6	<0,000001	118.3	P40197
Nesprin-2	<0,000001	621	239	382	6	<0,000001	118.3	Q8WXH0
HBD-1	<0,000001	621	239	382	6	<0,000001	118.3	P60022
RAB5C	<0,000001	621	239	382	6	<0,000001	118.3	P51148
LCAT	<0,000001	144	526	-382	6	<0,000001	118.3	P04180
Prolylcarboxypeptidase	<0,000001	621	239	382	6	<0,000001	118.3	P42785
HSP 40	<0,000001	144	526	-382	6	<0,000001	118.3	P25685
Fas; soluble	<0,000001	621	239	382	6	<0,000001	118.3	P25445
Ephrin-A3	<0,000001	144	526	-382	6	<0,000001	118.3	P52797
Rho A	<0,000001	621	239	382	7	<0,000001	118.3	P61586
LDLR	<0,000001	144	526	-382	7	<0,000001	118.3	P01130
SDF-1	<0,000001	621	239	382	7	<0,000001	118.3	P48061
PFD5	<0,000001	144	526	-382	7	<0,000001	118.3	Q99471
KLF4	<0,000001	144	526	-382	7	<0,000001	118.3	O43474
GHC2	<0,000001	144	526	-382	7	<0,000001	118.3	Q9H1K4
Coagulation Factor IXab	<0,000001	144	526	-382	7	<0,000001	118.3	P00740
TIM8A	<0,000001	144	526	-382	7	<0,000001	118.3	O60220
CUL4B	<0,000001	144	526	-382	7	<0,000001	118.3	Q13620
GPC5	<0,000001	144	526	-382	7	<0,000001	118.3	P78333
DGKB	<0,000001	621	239	382	8	<0,000001	118.3	Q9Y6T7
MYB	<0,000001	144	526	-382	8	<0,000001	118.3	P10242
CS077	<0,000001	144	526	-382	8	<0,000001	118.3	O75264
GPC2	<0,000001	144	526	-382	8	<0,000001	118.3	Q8N158
KISHA	<0,000001	144	526	-382	8	<0,000001	118.3	Q8TBQ9
sperm protein 10	<0,000001	144	526	-382	8	<0,000001	118.3	P26436
RPC6	<0,000001	144	526	-382	8	<0,000001	118.3	Q9H1D9
DECR2	<0,000001	144	526	-382	8	<0,000001	118.3	Q9NUI1
TMG1	<0,000001	144	526	-382	8	<0,000001	118.3	O14668
ANP	<0,000001	144	526	-382	8	<0,000001	118.3	P01160
ANGL7	<0,000001	144	526	-382	8	<0,000001	118.3	O43827
CTBP1	<0,000001	144	526	-382	8	<0,000001	118.3	Q13363
b2-Microglobulin	<0,000001	621	239	381.9	9	<0,000001	118.3	P61769
ZFAN1	<0,000001	621	239	381.9	9	<0,000001	118.3	Q8TCF1
CASQ2	<0,000001	144	526	-381.9	9	<0,000001	118.3	O14958
SORC3	<0,000001	144	526	-381.9	9	<0,000001	118.3	Q9UPU3
OLFL3	<0,000001	621	239	381.9	9	<0,000001	118.3	Q9NRN5
HXK3	<0,000001	144	526	-381.9	9	<0,000001	118.3	P52790
IGFBP-1	<0,000001	621	239	381.9	10	<0,000001	118.3	P08833
BAGE3	<0,000001	621	239	381.9	10	<0,000001	118.3	Q86Y29
MMP19	<0,000001	621	239	381.9	10	<0,000001	118.3	Q99542
C6	<0,000001	621	239	381.9	10	<0,000001	118.3	P13671
VAV	<0,000001	621	239	381.9	10	<0,000001	118.3	P15498
DLX3	<0,000001	144	526	-381.9	10	<0,000001	118.3	O60479
UBC9	<0,000001	621	239	381.9	10	<0,000001	118.3	P63279
Lamin-B1	<0,000001	144	526	-381.9	10	<0,000001	118.3	P20700
SELH	<0,000001	144	526	-381.9	10	<0,000001	118.3	Q8IZQ5
BCL6	<0,000001	144	526	-381.9	10	<0,000001	118.3	P41182
Enoyl-CoA hydratase	<0,000001	621	239	381.9	11	<0,000001	118.3	P30084
APMAP	<0,000001	144	526	-381.9	11	<0,000001	118.3	Q9HDC9
ADHX	<0,000001	621	239	381.9	11	<0,000001	118.3	P11766
JAK2	<0,000001	621	239	381.9	11	<0,000001	118.3	O60674
SOCS7	<0,000001	144	526	-381.9	11	<0,000001	118.3	O14512
GCNL2	<0,000001	144	526	-381.9	11	<0,000001	118.3	Q92830
SPA11	<0,000001	621	239	381.9	11	<0,000001	118.3	Q86U17
FAM3B	<0,000001	621	239	381.9	12	<0,000001	118.3	P58499
CLCA	<0,000001	621	239	381.9	12	<0,000001	118.3	P09496
CD8B	<0,000001	144	526	-381.9	12	<0,000001	118.3	P10966
TMX3	<0,000001	621	239	381.9	13	<0,000001	118.3	Q96JJ7
SC6A9	<0,000001	144	526	-381.9	13	<0,000001	118.3	P48067
WRIP1	<0,000001	144	526	-381.9	13	<0,000001	118.3	Q96S55
ATPO	<0,000001	621	239	381.9	13	<0,000001	118.3	P48047
MMP-1	<0,000001	621	239	381.9	13	<0,000001	118.3	P03956
CSTN2	<0,000001	144	526	-381.9	13	<0,000001	118.3	Q9H4D0
RHG01	<0,000001	144	526	-381.9	13	<0,000001	118.3	Q07960
sE-Selectin	<0,000001	621	239	381.9	13	<0,000001	118.3	P16581
VEGF-D	<0,000001	144	526	-381.9	13	<0,000001	118.3	O43915
EPN4	<0,000001	621	239	381.9	14	<0,000001	118.3	Q14677
EF1D	<0,000001	621	239	381.9	14	<0,000001	118.3	P29692
CBL	<0,000001	621	239	381.9	14	<0,000001	118.3	P22681
MFGM	<0,000001	144	526	-381.9	14	<0,000001	118.3	Q08431
Neurotrophin-5	<0,000001	144	526	-381.9	14	<0,000001	118.3	P34130
SDCB2	<0,000001	144	526	-381.9	14	<0,000001	118.3	Q9H190
TIM-4	<0,000001	144	526	-381.9	14	<0,000001	118.3	Q96H15
HS71B	<0,000001	620.9	239	381.9	15	<0,000001	118.3	P0DMV9
CUL9	<0,000001	144.1	526	-381.9	15	<0,000001	118.3	Q8IWT3
MMP-8	<0,000001	620.9	239	381.9	15	<0,000001	118.3	P22894
LIN7C	<0,000001	144.1	526	-381.9	15	<0,000001	118.3	Q9NUP9
IFN-lambda 2	<0,000001	144.1	526	-381.9	15	<0,000001	118.3	Q8IZJ0
SCUB3	<0,000001	144.1	526	-381.9	15	<0,000001	118.3	Q8IX30
TEN4	<0,000001	144.1	526	-381.9	15	<0,000001	118.3	Q6N022
TBCB	<0,000001	620.9	239	381.9	15	<0,000001	118.3	Q99426
T106A	<0,000001	620.9	239	381.9	16	<0,000001	118.3	Q96A25
TIMD3	<0,000001	620.9	239	381.9	16	<0,000001	118.3	Q8TDQ0
sICAM-5	<0,000001	620.9	239	381.9	16	<0,000001	118.3	Q9UMF0
TEAD4	<0,000001	144.1	526	-381.9	16	<0,000001	118.3	Q15561
MIC-1	<0,000001	620.9	239	381.9	16	<0,000001	118.3	Q99988
MEK1	<0,000001	144.1	526	-381.9	16	<0,000001	118.3	Q02750
GFRa-1	<0,000001	620.9	239	381.9	17	<0,000001	118.3	P56159
ES1	<0,000001	144.1	526	-381.9	17	<0,000001	118.3	P30042
HHLA2	<0,000001	144.1	526	-381.9	17	<0,000001	118.3	Q9UM44
PMGT1	<0,000001	144.1	526	-381.9	17	<0,000001	118.3	Q8WZA1
HMGR	<0,000001	144.1	526	-381.9	17	<0,000001	118.3	P04035
RBM39	<0,000001	144.1	526	-381.9	17	<0,000001	118.3	Q14498
IL-23 R	<0,000001	620.9	239	381.9	17	<0,000001	118.3	Q5VWK5
CHSTB	<0,000001	620.9	239	381.9	17.5	<0,000001	118.3	Q9NPF2
CIP4	<0,000001	620.9	239	381.9	18	<0,000001	118.3	Q15642
IF4A3	<0,000001	144.1	526	-381.9	18	<0,000001	118.3	P38919
LRP1B	<0,000001	144.1	526	-381.9	18	<0,000001	118.3	Q9NZR2
AZGP1	<0,000001	620.9	239	381.9	18	<0,000001	118.3	P25311
RN146	<0,000001	620.9	239	381.9	19	<0,000001	118.3	Q9NTX7
IL-2 sRb	<0,000001	620.9	239	381.9	19	<0,000001	118.3	P14784
PDZ11	<0,000001	144.1	526	-381.9	19	<0,000001	118.3	Q5EBL8
SRCH	<0,000001	144.1	526	-381.9	19	<0,000001	118.3	P23327
LAML2	<0,000001	620.9	239	381.9	19	<0,000001	118.3	Q8NHP8
SYJ2B	<0,000001	144.1	526	-381.9	19	<0,000001	118.3	P57105
Cyclin H	<0,000001	144.1	526	-381.9	19	<0,000001	118.3	P51946
NRP1	<0,000001	144.1	526	-381.9	19	<0,000001	118.3	O14786
MEL_VESMG	<0,000001	144.1	526	-381.9	19.5	<0,000001	118.3	P68408
ihh	<0,000001	620.9	239	381.9	20	<0,000001	118.3	Q14623
PFD2	<0,000001	620.9	239	381.9	20	<0,000001	118.3	Q9UHV9
CCS	<0,000001	144.1	526	-381.9	20	<0,000001	118.3	O14618
SV2A	<0,000001	144.1	526	-381.9	20	<0,000001	118.3	Q7L0J3
NETO1	<0,000001	144.1	526	-381.9	20	<0,000001	118.3	Q8TDF5
CHK1	<0,000001	144.1	526	-381.9	20	<0,000001	118.3	O14757
DERM	<0,000001	620.9	239	381.9	21	<0,000001	118.3	Q07507
MDH_THETH	<0,000001	144.1	526	-381.9	21	<0,000001	118.3	P10584
WFDC1	<0,000001	620.9	239	381.9	21	<0,000001	118.3	Q9HC57
UBE2F	<0,000001	144.1	526	-381.9	21	<0,000001	118.3	Q969M7
MASP3	<0,000001	144.1	526	-381.9	21	<0,000001	118.3	P48740
TTC1	<0,000001	620.9	239	381.9	22	<0,000001	118.3	Q99614
C3d	<0,000001	620.9	239	381.9	22	<0,000001	118.3	P01024
SPEF1	<0,000001	144.1	526	-381.9	22	<0,000001	118.3	Q9Y4P9
VCAM-1	<0,000001	620.9	239	381.9	22	<0,000001	118.3	P19320
ACYP2	<0,000001	620.9	239	381.9	22	<0,000001	118.3	P14621
NEUG	<0,000001	620.9	239	381.9	22	<0,000001	118.3	Q92686
PF-4	<0,000001	620.9	239	381.9	22	<0,000001	118.3	P02776
NP1L1	<0,000001	620.9	239	381.9	22	<0,000001	118.3	P55209
14-3-3 protein zeta/delta	<0,000001	620.9	239	381.9	22	<0,000001	118.3	P63104
ZN275	<0,000001	620.9	239	381.9	23	<0,000001	118.3	Q9NSD4
PTPS	<0,000001	144.1	526	-381.9	23	<0,000001	118.3	Q03393
BRF-1	<0,000001	144.1	526	-381.9	23	<0,000001	118.3	Q92994
UBS3B	<0,000001	620.9	239	381.9	23	<0,000001	118.3	Q8TF42
FGF-19	<0,000001	620.9	239.1	381.9	24	<0,000001	118.3	O95750
AK1A1	<0,000001	620.9	239.1	381.9	24	<0,000001	118.3	P14550
SYYC	<0,000001	620.9	239.1	381.9	24	<0,000001	118.3	P54577
MPPD2	<0,000001	144.1	525.9	-381.9	24	<0,000001	118.3	Q15777
Lefty-A	<0,000001	620.9	239.1	381.9	24	<0,000001	118.3	O00292
SOCS-3	<0,000001	144.1	525.9	-381.9	24	<0,000001	118.3	O14543
NSE	<0,000001	620.9	239.1	381.9	25	<0,000001	118.3	P09104
ELL2	<0,000001	144.1	525.9	-381.9	25	<0,000001	118.3	O00472
FGL2	<0,000001	144.1	525.9	-381.9	25	<0,000001	118.3	Q14314
STIM1	<0,000001	620.9	239.1	381.9	25	<0,000001	118.3	Q13586
APBB3	<0,000001	620.9	239.1	381.9	26	<0,000001	118.3	O95704
DYRK3	<0,000001	144.1	525.9	-381.9	26	<0,000001	118.3	O43781
BMP-14	<0,000001	144.1	525.9	-381.9	26	<0,000001	118.3	P43026
PPA6	<0,000001	620.9	239.1	381.8	27	<0,000001	118.3	Q9NPH0
RAC2	<0,000001	620.9	239.1	381.8	27	<0,000001	118.3	P15153
ILT-4	<0,000001	620.9	239.1	381.8	27	<0,000001	118.3	Q8N423
galactosidase; alpha	<0,000001	144.1	525.9	-381.8	27	<0,000001	118.3	P06280
IL-10	<0,000001	144.1	525.9	-381.8	28	<0,000001	118.3	P22301
ASPN	<0,000001	620.9	239.1	381.8	28	<0,000001	118.3	Q9BXN1
GST omega-1	<0,000001	620.9	239.1	381.8	29	<0,000001	118.3	P78417
VWC2	<0,000001	620.9	239.1	381.8	29	<0,000001	118.3	Q2TAL6
Topoisomerase I	<0,000001	144.1	525.9	-381.8	29	<0,000001	118.3	P11387
C1TC	<0,000001	620.9	239.1	381.8	30	<0,000001	118.3	P11586
HE4	<0,000001	620.9	239.1	381.8	30	<0,000001	118.3	Q14508
T132C	<0,000001	620.9	239.1	381.8	30	<0,000001	118.3	Q8N3T6
CD39	<0,000001	144.1	525.9	-381.8	30	<0,000001	118.3	P49961
PSB6	<0,000001	144.1	525.9	-381.8	31	<0,000001	118.3	P28072
P73L	<0,000001	144.1	525.9	-381.8	31	<0,000001	118.3	Q9H3D4
Apo A-I	<0,000001	620.9	239.1	381.8	31	<0,000001	118.3	P02647
GGT2	<0,000001	144.1	525.9	-381.8	31	<0,000001	118.3	P36268
K1324	<0,000001	144.1	525.9	-381.8	32	<0,000001	118.3	Q6UXG2
TWEAKR	<0,000001	144.1	525.9	-381.8	32	<0,000001	118.3	Q9NP84
TOX3	<0,000001	144.1	525.9	-381.8	32	<0,000001	118.3	O15405
Coactosin-like protein	<0,000001	144.1	525.9	-381.8	32	<0,000001	118.3	Q14019
PTP-1C	<0,000001	620.9	239.1	381.8	33	<0,000001	118.3	P29350
Coagulation Factor Xa	<0,000001	620.9	239.1	381.8	33	<0,000001	118.3	P00742
TLR4	<0,000001	144.1	525.9	-381.8	33	<0,000001	118.3	O00206
IL-12	<0,000001	144.1	525.9	-381.8	33	<0,000001	118.3	P29459; P29460
GSK-3 alpha	<0,000001	620.9	239.1	381.8	33	<0,000001	118.3	P49840
Lipocalin 2	<0,000001	144.1	525.9	-381.8	33	<0,000001	118.3	P80188
OLR1	<0,000001	144.1	525.9	-381.8	33	<0,000001	118.3	P78380
a1-Antichymotrypsin	<0,000001	620.9	239.1	381.8	33	<0,000001	118.3	P01011
KMT2C	<0,000001	144.1	525.9	-381.8	35	<0,000001	118.3	Q8NEZ4
SNG3	<0,000001	144.1	525.9	-381.8	35	<0,000001	118.3	O43761
Mcl-1	<0,000001	144.1	525.9	-381.8	35	<0,000001	118.3	Q07820
Cystatin-S	<0,000001	144.1	525.9	-381.8	35	<0,000001	118.3	P01036
MANEA	<0,000001	620.9	239.1	381.8	35.5	<0,000001	118.3	Q5SRI9
S31D4	<0,000001	144.1	525.9	-381.8	36	<0,000001	118.3	Q6ZUB0
Prostatic acid phosphatase	<0,000001	144.1	525.9	-381.8	36	<0,000001	118.3	P15309
AP4A	<0,000001	620.9	239.1	381.8	37	<0,000001	118.3	P50583
TEN2	<0,000001	620.9	239.1	381.8	37	<0,000001	118.3	Q9NT68
FABP2	<0,000001	144.1	525.9	-381.8	37	<0,000001	118.3	P12104
HIS3	<0,000001	620.9	239.1	381.8	38	<0,000001	118.3	P15516
RANTES	<0,000001	620.9	239.1	381.8	38	<0,000001	118.3	P13501
MAPKAPK3	<0,000001	620.9	239.1	381.8	38	<0,000001	118.3	Q16644
SIA4A	<0,000001	144.1	525.9	-381.8	38	<0,000001	118.3	Q11201
SOD3	<0,000001	620.9	239.1	381.8	38	<0,000001	118.3	P08294
ISL1	<0,000001	620.9	239.1	381.8	39	<0,000001	118.3	P61371
6PGL	<0,000001	620.9	239.1	381.8	39	<0,000001	118.3	O95336
TM154	<0,000001	144.1	525.9	-381.8	39	<0,000001	118.3	Q6P9G4
ASNA	<0,000001	144.1	525.9	-381.8	40	<0,000001	118.3	O43681
NRX1B	<0,000001	144.1	525.9	-381.8	40	<0,000001	118.3	P58400
MP2K6	<0,000001	144.1	525.9	-381.8	40	<0,000001	118.3	P52564
Angiogenin	<0,000001	144.1	525.9	-381.8	40	<0,000001	118.3	P03950
CD81	<0,000001	144.1	525.9	-381.8	40.5	<0,000001	118.3	P60033
Lymphotoxin a2/b1	<0,000001	620.9	239.1	381.8	41	<0,000001	118.3	P01374; Q06643
ZN415	<0,000001	144.1	525.9	-381.8	42	<0,000001	118.3	Q09FC8
IF5A2	<0,000001	620.8	239.1	381.8	44	<0,000001	118.3	Q9GZV4
DNAI1	<0,000001	144.2	525.9	-381.8	44	<0,000001	118.3	Q9UI46
LTOR3	<0,000001	620.8	239.1	381.7	45	<0,000001	118.3	Q9UHA4
FYN	<0,000001	620.8	239.1	381.7	46	<0,000001	118.3	P06241
TXLNA	<0,000001	144.2	525.9	-381.7	46	<0,000001	118.3	P40222
CO8A1	<0,000001	144.2	525.9	-381.7	46	<0,000001	118.3	P27658
IF4E	<0,000001	620.8	239.1	381.7	46	<0,000001	118.3	P06730
RN215	<0,000001	620.8	239.1	381.7	48	<0,000001	118.3	Q9Y6U7
Macrophage mannose receptor	<0,000001	620.8	239.1	381.7	48	<0,000001	118.3	P22897
GLYM	<0,000001	620.8	239.1	381.7	49	<0,000001	118.3	P34897
XDH	<0,000001	144.2	525.9	-381.7	49	<0,000001	118.3	P47989
FSHB	<0,000001	144.2	525.9	-381.7	49	<0,000001	118.3	P01225
NCK1	<0,000001	144.2	525.9	-381.7	49	<0,000001	118.3	P16333
LEGL	<0,000001	620.8	239.1	381.7	50	<0,000001	118.3	Q3ZCW2
Adenylate kinase isoenzyme 5	<0,000001	144.2	525.9	-381.7	51	<0,000001	118.3	Q9Y6K8
IL-13	<0,000001	144.2	525.9	-381.7	51	<0,000001	118.3	P35225
BLC	<0,000001	144.2	525.9	-381.7	51	<0,000001	118.3	O43927
MIF	<0,000001	620.8	239.1	381.7	52	<0,000001	118.3	P14174
CAV3	<0,000001	144.2	525.9	-381.7	52	<0,000001	118.3	P56539
LCK	<0,000001	144.2	525.9	-381.7	52	<0,000001	118.3	P06239
YMEL1	<0,000001	144.2	525.9	-381.7	53	<0,000001	118.3	Q96TA2
RXFP1	<0,000001	144.2	525.9	-381.7	54	<0,000001	118.3	Q9HBX9
NSEP1	<0,000001	144.2	525.9	-381.7	54	<0,000001	118.3	P67809
NDP kinase B	<0,000001	620.8	239.1	381.7	55	<0,000001	118.3	P22392
TMM8B	<0,000001	620.8	239.1	381.7	57	<0,000001	118.2	A6NDV4
DPOE2	<0,000001	144.2	525.9	-381.7	57	<0,000001	118.2	P56282
AINX	<0,000001	144.2	525.9	-381.7	57	<0,000001	118.2	Q16352
IL-9	<0,000001	144.2	525.9	-381.7	58	<0,000001	118.2	P15248
G3ST2	<0,000001	144.2	525.9	-381.7	58	<0,000001	118.2	Q9H3Q3
Omentin	<0,000001	620.8	239.1	381.7	58	<0,000001	118.2	Q8WWA0
ADA11	<0,000001	620.8	239.1	381.7	59	<0,000001	118.2	O75078
SF3B4	<0,000001	144.2	525.9	-381.7	60	<0,000001	118.2	Q15427
CLM6	<0,000001	144.2	525.9	-381.7	60	<0,000001	118.2	Q08708
DAPP1	<0,000001	620.8	239.1	381.7	61	<0,000001	118.2	Q9UN19
AIP	<0,000001	144.2	525.9	-381.7	61	<0,000001	118.2	O00170
SCAND1	<0,000001	144.2	525.9	-381.7	62	<0,000001	118.2	P57086
Carbonic Anhydrase VB	<0,000001	144.2	525.9	-381.7	62	<0,000001	118.2	Q9Y2D0
LONM	<0,000001	620.8	239.1	381.6	63	<0,000001	118.2	P36776
SYTL4	<0,000001	620.8	239.1	381.6	63	<0,000001	118.2	Q96C24
MFAP2	<0,000001	144.2	525.9	-381.6	63	<0,000001	118.2	P55001
GBP2	<0,000001	620.8	239.1	381.6	64	<0,000001	118.2	P32456
Angiopoietin-4	<0,000001	144.2	525.9	-381.6	64	<0,000001	118.2	Q9Y264
STAB1	<0,000001	144.2	525.9	-381.6	64	<0,000001	118.2	Q9NY15
CCNB2	<0,000001	620.8	239.1	381.6	64.5	<0,000001	118.2	O95067
GALE	<0,000001	144.2	525.9	-381.6	65	<0,000001	118.2	Q14376
RASN	<0,000001	620.8	239.1	381.6	66	<0,000001	118.2	P01111
PLA2R	<0,000001	620.8	239.1	381.6	66	<0,000001	118.2	Q13018
Lectin; mannose-binding 2	<0,000001	620.8	239.1	381.6	66	<0,000001	118.2	Q12907
ANX13	<0,000001	144.2	525.9	-381.6	66	<0,000001	118.2	P27216
FA20B	<0,000001	620.8	239.1	381.6	67	<0,000001	118.2	O75063
EPHA3	<0,000001	144.2	525.9	-381.6	67	<0,000001	118.2	P29320
PLUNC	<0,000001	144.2	525.9	-381.6	68	<0,000001	118.2	Q9NP55
CALB2	<0,000001	144.2	525.9	-381.6	68	<0,000001	118.2	P22676
ILT-2	<0,000001	144.2	525.9	-381.6	68	<0,000001	118.2	Q8NHL6
CHST6	<0,000001	144.2	525.9	-381.6	69	<0,000001	118.2	Q9GZX3
ZNF18	<0,000001	620.8	239.1	381.6	70	<0,000001	118.2	P17022
Cystatin C	<0,000001	620.8	239.1	381.6	70	<0,000001	118.2	P01034
PAPL	<0,000001	144.2	525.9	-381.6	71	<0,000001	118.2	Q6ZNF0
NDUA5	<0,000001	144.3	525.8	-381.6	72	<0,000001	118.2	Q16718
Poliovirus receptor	<0,000001	620.7	239.2	381.6	73	<0,000001	118.2	P15151
PAK7	<0,000001	144.3	525.8	-381.6	73	<0,000001	118.2	Q9P286
C1GLC	<0,000001	144.3	525.8	-381.6	73	<0,000001	118.2	Q96EU7
EPHA4	<0,000001	620.7	239.2	381.6	73	<0,000001	118.2	P54764
CLIC4	<0,000001	620.7	239.2	381.6	74	<0,000001	118.2	Q9Y696
CSRP3	<0,000001	144.3	525.8	-381.6	74	<0,000001	118.2	P50461
NOTUM	<0,000001	620.7	239.2	381.6	75	<0,000001	118.2	Q6P988
FANK1	<0,000001	144.3	525.8	-381.6	75	<0,000001	118.2	Q8TC84
Thrombopoietin Receptor	<0,000001	144.3	525.8	-381.6	77	<0,000001	118.2	P40238
BTK	<0,000001	620.7	239.2	381.6	78	<0,000001	118.2	Q06187
MK13	<0,000001	144.3	525.8	-381.6	78	<0,000001	118.2	O15264
MIP-3b	<0,000001	144.3	525.8	-381.6	78	<0,000001	118.2	Q99731
REG4	<0,000001	620.7	239.2	381.6	78	<0,000001	118.2	Q9BYZ8
JPH3	<0,000001	144.3	525.8	-381.6	79	<0,000001	118.2	Q8WXH2
MYCT1	<0,000001	144.3	525.8	-381.6	79	<0,000001	118.2	Q8N699
RPP30	<0,000001	144.3	525.8	-381.6	79	<0,000001	118.2	P78346
Sorbitol dehydrogenase	<0,000001	620.7	239.2	381.6	80	<0,000001	118.2	Q00796
NPTN	<0,000001	620.7	239.2	381.6	80	<0,000001	118.2	Q9Y639
UBE2K	<0,000001	620.7	239.2	381.6	80	<0,000001	118.2	P61086
Myosin light chain 1	<0,000001	144.3	525.8	-381.5	81	<0,000001	118.2	P08590
IR	<0,000001	144.3	525.8	-381.5	82	<0,000001	118.2	P06213
TMG4	<0,000001	144.3	525.8	-381.5	83	<0,000001	118.2	Q9BZD6
CEBPB	<0,000001	144.3	525.8	-381.5	83	<0,000001	118.2	P17676
TNF sR-II	<0,000001	620.7	239.2	381.5	84	<0,000001	118.2	P20333
MFRP	<0,000001	144.3	525.8	-381.5	84	<0,000001	118.2	Q9BY79
DP13A	<0,000001	144.3	525.8	-381.5	87	<0,000001	118.2	Q9UKG1
DUSP13	<0,000001	620.7	239.2	381.5	88	<0,000001	118.2	Q6B8I1
WSCD2	<0,000001	144.3	525.8	-381.5	88	<0,000001	118.2	Q2TBF2
VPS4B	<0,000001	620.7	239.2	381.5	89	<0,000001	118.2	O75351
SEPR	<0,000001	144.3	525.8	-381.5	89	<0,000001	118.2	Q12884
IGF-I	<0,000001	620.7	239.2	381.5	89	<0,000001	118.2	P05019
SMAD4	<0,000001	144.3	525.8	-381.5	89.5	<0,000001	118.2	Q13485
TIM21	<0,000001	144.3	525.8	-381.5	90	<0,000001	118.2	Q9BVV7
LIRB5	<0,000001	620.7	239.2	381.5	90	<0,000001	118.2	O75023
SPS1	<0,000001	620.7	239.2	381.5	91	<0,000001	118.2	P49903
CNPY4	<0,000001	620.7	239.2	381.5	92	<0,000001	118.2	Q8N129
CECR1	<0,000001	620.7	239.2	381.5	92	<0,000001	118.2	Q9NZK5
VAMP8	<0,000001	144.3	525.8	-381.5	94	<0,000001	118.2	Q9BV40
Histone H2A.z	<0,000001	144.3	525.8	-381.5	94	<0,000001	118.2	P0C0S5
Endocan	<0,000001	620.7	239.2	381.5	95	<0,000001	118.2	Q9NQ30
CN37	<0,000001	620.7	239.2	381.5	96	<0,000001	118.2	P09543
KIRR3	<0,000001	144.3	525.8	-381.5	96	<0,000001	118.2	Q8IZU9
cGMP-stimulated PDE	<0,000001	144.3	525.8	-381.5	96	<0,000001	118.2	O00408
FCRL4	<0,000001	144.3	525.8	-381.5	96	<0,000001	118.2	Q96PJ5
ACBP	<0,000001	620.7	239.2	381.5	97	<0,000001	118.2	P07108
TLL1	<0,000001	620.7	239.2	381.5	97	<0,000001	118.2	O43897
ANKR1	<0,000001	144.3	525.8	-381.5	97	<0,000001	118.2	Q15327
Adiponectin	<0,000001	144.3	525.8	-381.5	97	<0,000001	118.2	Q15848
COX5B	<0,000001	144.3	525.8	-381.5	98	<0,000001	118.2	P10606
NKG2A	<0,000001	144.3	525.8	-381.5	98	<0,000001	118.2	P26715
CEAM7	<0,000001	144.3	525.8	-381.5	98	<0,000001	118.2	Q14002
GGPPS	<0,000001	144.3	525.8	-381.5	98.5	<0,000001	118.2	O95749
C1T9A	<0,000001	144.3	525.8	-381.5	98.5	<0,000001	118.2	P0C862
PQBP1	<0,000001	144.3	525.8	-381.4	99	<0,000001	118.2	O60828
RMD1	<0,000001	620.7	239.2	381.4	100	<0,000001	118.2	Q96DB5
CETN3	<0,000001	144.3	525.8	-381.4	100	<0,000001	118.2	O15182
MMP-12	<0,000001	144.4	525.8	-381.4	102	<0,000001	118.1	P39900
STAT6	<0,000001	620.6	239.2	381.4	103	<0,000001	118.1	P42226
NALP1	<0,000001	144.4	525.8	-381.4	103	<0,000001	118.1	Q9C000
TM87B	<0,000001	620.6	239.2	381.4	103	<0,000001	118.1	Q96K49
NLGN2	<0,000001	144.4	525.8	-381.4	104	<0,000001	118.1	Q8NFZ4
M-CSF R	<0,000001	620.6	239.2	381.4	105	<0,000001	118.1	P07333
F175A	<0,000001	144.4	525.8	-381.4	105	<0,000001	118.1	Q6UWZ7
LY86	<0,000001	620.6	239.2	381.4	105	<0,000001	118.1	O95711
IFIT2	<0,000001	144.4	525.8	-381.4	105	<0,000001	118.1	P09913
CHST5	<0,000001	144.4	525.8	-381.4	106	<0,000001	118.1	Q9GZS9
CBPA2	<0,000001	144.4	525.8	-381.4	106	<0,000001	118.1	P48052
PSA	<0,000001	144.4	525.8	-381.4	107	<0,000001	118.1	P07288
GP100	<0,000001	620.6	239.2	381.4	109	<0,000001	118.1	P40967
RSPO3	<0,000001	144.4	525.8	-381.4	109	<0,000001	118.1	Q9BXY4
GALP	<0,000001	144.4	525.8	-381.4	110	<0,000001	118.1	Q9UBC7
CSK22	<0,000001	144.4	525.8	-381.4	110.5	<0,000001	118.1	P19784
annexin VI	<0,000001	620.6	239.2	381.4	111	<0,000001	118.1	P08133
RHG25	<0,000001	620.6	239.2	381.4	111	<0,000001	118.1	P42331
LDHA	<0,000001	620.6	239.2	381.4	111	<0,000001	118.1	P00338
VIGLN	<0,000001	144.4	525.8	-381.4	111	<0,000001	118.1	Q00341
PPase 2	<0,000001	144.4	525.8	-381.4	112	<0,000001	118.1	Q9H2U2
NGF R	<0,000001	620.6	239.2	381.4	114	<0,000001	118.1	P08138
DSC3	<0,000001	144.4	525.8	-381.4	114	<0,000001	118.1	Q14574
KI3L3	<0,000001	144.4	525.8	-381.4	115	<0,000001	118.1	Q8N743
TAXB1	<0,000001	144.4	525.8	-381.4	115	<0,000001	118.1	Q86VP1
VAPA	<0,000001	620.6	239.2	381.4	115	<0,000001	118.1	Q9P0L0
ISK13	<0,000001	144.4	525.8	-381.3	117	<0,000001	118.1	Q1W4C9
ASB9	<0,000001	620.6	239.2	381.3	117	<0,000001	118.1	Q96DX5
Complement receptor type 1	<0,000001	620.6	239.2	381.3	117	<0,000001	118.1	P17927
GGA3	<0,000001	620.6	239.2	381.3	118	<0,000001	118.1	Q9NZ52
Granzyme H	<0,000001	620.6	239.2	381.3	119	<0,000001	118.1	P20718
GRIA4	<0,000001	620.6	239.2	381.3	119	<0,000001	118.1	P48058
Kallikrein 4	<0,000001	144.4	525.8	-381.3	119	<0,000001	118.1	Q9Y5K2
TMPS6	<0,000001	144.4	525.8	-381.3	119	<0,000001	118.1	Q8IU80
Peroxiredoxin-6	<0,000001	620.6	239.3	381.3	120	<0,000001	118.1	P30041
BMX	<0,000001	144.4	525.7	-381.3	121	<0,000001	118.1	P51813
NOVA1	<0,000001	144.4	525.7	-381.3	121	<0,000001	118.1	P51513
FCG3B	<0,000001	620.6	239.3	381.3	121	<0,000001	118.1	O75015
Galectin-4	<0,000001	144.4	525.7	-381.3	122	<0,000001	118.1	P56470
CDN2C	<0,000001	144.4	525.7	-381.3	122	<0,000001	118.1	P42773
Semaphorin 3A	<0,000001	144.4	525.7	-381.3	122	<0,000001	118.1	Q14563
VNN2	<0,000001	144.4	525.7	-381.3	122	<0,000001	118.1	O95498
DDX6	<0,000001	620.6	239.3	381.3	123	<0,000001	118.1	P26196
ESAM	<0,000001	620.6	239.3	381.3	125	<0,000001	118.1	Q96AP7
AURKB	<0,000001	144.4	525.7	-381.3	125	<0,000001	118.1	Q96GD4
Apo A-V	<0,000001	144.4	525.7	-381.3	126	<0,000001	118.1	Q6Q788
K319L	<0,000001	144.4	525.7	-381.3	126	<0,000001	118.1	Q8IZA0
PAF	<0,000001	620.6	239.3	381.3	128	<0,000001	118.1	Q15004
THYN1	<0,000001	144.4	525.7	-381.3	128	<0,000001	118.1	Q9P016
VEGF121	<0,000001	144.4	525.7	-381.3	128	<0,000001	118.1	P15692
SCO2	<0,000001	144.4	525.7	-381.3	128	<0,000001	118.1	O43819
PPR3B	<0,000001	620.6	239.3	381.3	129	<0,000001	118.1	Q86XI6
CDK1/cyclin B	<0,000001	144.5	525.7	-381.3	130	<0,000001	118.1	P06493 P14635
TTC17	<0,000001	144.5	525.7	-381.3	130	<0,000001	118.1	Q96AE7
SIG11	<0,000001	144.5	525.7	-381.3	130	<0,000001	118.1	Q96RL6
ITSN1	<0,000001	620.5	239.3	381.3	131	<0,000001	118.1	Q15811
UBP14	<0,000001	620.5	239.3	381.3	131	<0,000001	118.1	P54578
F16P1	<0,000001	620.5	239.3	381.3	131	<0,000001	118.1	P09467
B4GT1	<0,000001	620.5	239.3	381.3	131	<0,000001	118.1	P15291
CRIPT	<0,000001	144.5	525.7	-381.3	132	<0,000001	118.1	Q9P021
Gc-Globulin; Mixed Type	<0,000001	620.5	239.3	381.3	132	<0,000001	118.1	P02774
PA2G4	<0,000001	620.5	239.3	381.3	133	<0,000001	118.1	Q9UQ80
Granzyme B	<0,000001	144.5	525.7	-381.3	133	<0,000001	118.1	P10144
TINF2	<0,000001	144.5	525.7	-381.3	134	<0,000001	118.1	Q9BSI4
SPDEF	<0,000001	620.5	239.3	381.2	135	<0,000001	118.1	O95238
PPN	<0,000001	144.5	525.7	-381.2	137	<0,000001	118.1	O95428
LRP11	<0,000001	620.5	239.3	381.2	138	<0,000001	118.1	Q86VZ4
UNC5B	<0,000001	620.5	239.3	381.2	138	<0,000001	118.1	Q8IZJ1
RABP2	<0,000001	620.5	239.3	381.2	138	<0,000001	118.1	P29373
IGDC4	<0,000001	620.5	239.3	381.2	139	<0,000001	118.1	Q8TDY8
ZFY27	<0,000001	620.5	239.3	381.2	139	<0,000001	118.1	Q5T4F4
STX10	<0,000001	620.5	239.3	381.2	140	<0,000001	118.1	O60499
Spastin	<0,000001	144.5	525.7	-381.2	140	<0,000001	118.1	Q9UBP0
CSK2B	<0,000001	144.5	525.7	-381.2	140	<0,000001	118.1	P67870
LRRT4	<0,000001	144.5	525.7	-381.2	141	<0,000001	118.1	Q86VH4
Histidyl-tRNA synthetase	<0,000001	620.5	239.3	381.2	141	<0,000001	118.1	P12081
NUCB1	<0,000001	620.5	239.3	381.2	142	<0,000001	118.1	Q02818
TCPA	<0,000001	144.5	525.7	-381.2	142	<0,000001	118.1	P17987
CISY	<0,000001	620.5	239.3	381.2	143	<0,000001	118.1	O75390
FCN2	<0,000001	620.5	239.3	381.2	143	<0,000001	118.1	Q15485
DIRA1	<0,000001	144.5	525.7	-381.2	144	<0,000001	118.1	O95057
UB2L6	<0,000001	144.5	525.7	-381.2	144.5	<0,000001	118.1	O14933
BINCA	<0,000001	144.5	525.7	-381.2	145	<0,000001	118.1	Q96LW7
ENASE	<0,000001	144.5	525.7	-381.2	146	<0,000001	118	Q8NFI3
CAPG	<0,000001	144.5	525.7	-381.2	146	<0,000001	118	P40121
CD9	<0,000001	144.5	525.7	-381.2	147	<0,000001	118	P21926
LIGHT	<0,000001	144.5	525.7	-381.2	148	<0,000001	118	O43557
Luteinizing hormone	<0,000001	144.5	525.7	-381.2	148	<0,000001	118	P01215; P01229
NMU	<0,000001	144.5	525.7	-381.2	149	<0,000001	118	P48645
NCK2	<0,000001	620.5	239.3	381.2	152	<0,000001	118	O43639
S100A13	<0,000001	620.5	239.3	381.1	153.5	<0,000001	118	Q99584
RAB13	<0,000001	620.5	239.3	381.1	155	<0,000001	118	P51153
CDK8/cyclin C	<0,000001	620.5	239.3	381.1	155	<0,000001	118	P49336 P24863
FDSCP	<0,000001	144.5	525.7	-381.1	155	<0,000001	118	Q8NFU4
BRPF1	<0,000001	144.5	525.7	-381.1	155	<0,000001	118	P55201
AP1G2	<0,000001	620.5	239.3	381.1	156	<0,000001	118	O75843
APC10	<0,000001	144.6	525.7	-381.1	158	<0,000001	118	Q9UM13
GAS7	<0,000001	144.6	525.7	-381.1	158	<0,000001	118	O60861
CD38	<0,000001	144.6	525.7	-381.1	158	<0,000001	118	P28907
B3GN2	<0,000001	620.4	239.3	381.1	159	<0,000001	118	Q9NY97
IDI1	<0,000001	620.4	239.3	381.1	160	<0,000001	118	Q13907
MutY homolog	<0,000001	144.6	525.7	-381.1	161	<0,000001	118	Q9UIF7
sPLA(2)-XIII	<0,000001	620.4	239.3	381.1	161	<0,000001	118	Q9BX93
DDIT4	<0,000001	144.6	525.7	-381.1	161	<0,000001	118	Q9NX09
LEAP-1	<0,000001	620.4	239.3	381.1	161.5	<0,000001	118	P81172
UBP25	<0,000001	144.6	525.7	-381.1	163	<0,000001	118	Q9UHP3
PCKGC	<0,000001	144.6	525.7	-381.1	164	<0,000001	118	P35558
NTRI	<0,000001	620.4	239.3	381.1	165	<0,000001	118	Q9P121
SMD2	<0,000001	144.6	525.7	-381.1	165	<0,000001	118	P62316
annexin I	<0,000001	620.4	239.3	381.1	166	<0,000001	118	P04083
OMD	<0,000001	620.4	239.4	381.1	167	<0,000001	118	Q99983
ACTN2	<0,000001	144.6	525.6	-381.1	169	<0,000001	118	P35609
Glutathione peroxidase	<0,000001	144.6	525.6	-381.1	169	<0,000001	118	P07203
UGT 1A1	<0,000001	620.4	239.4	381.1	170	<0,000001	118	P22309
Aminoacylase-1	<0,000001	144.6	525.6	-381.1	170	<0,000001	118	Q03154
DGC14	<0,000001	144.6	525.6	-381	171	<0,000001	118	Q96DF8
STAU1	<0,000001	620.4	239.4	381	172	<0,000001	118	O95793
RhoGDI	<0,000001	620.4	239.4	381	173	<0,000001	118	P31150
CK087	<0,000001	620.4	239.4	381	173	<0,000001	118	Q6NUJ2
LNX1	<0,000001	144.6	525.6	-381	175	<0,000001	118	Q8TBB1
Ephrin-A5	<0,000001	620.4	239.4	381	176	<0,000001	118	P52803
Beta-casein	<0,000001	144.6	525.6	-381	176	<0,000001	118	P05814
PDIA6	<0,000001	620.4	239.4	381	177	<0,000001	118	Q15084
GA733-1 protein	<0,000001	144.6	525.6	-381	177	<0,000001	118	P09758
ZFAN5	<0,000001	144.6	525.6	-381	178.5	<0,000001	118	O76080
IL-5	<0,000001	144.6	525.6	-381	179	<0,000001	118	P05113
CKAP4	<0,000001	144.6	525.6	-381	179	<0,000001	118	Q07065
VP26A	<0,000001	620.4	239.4	381	180	<0,000001	118	O75436
FRDA	<0,000001	144.6	525.6	-381	181	<0,000001	118	Q16595
TIMP-1	<0,000001	620.4	239.4	381	181	<0,000001	118	P01033
ACLY	<0,000001	144.6	525.6	-381	182	<0,000001	118	P53396
SIRPG	<0,000001	144.6	525.6	-381	182	<0,000001	118	Q9P1W8
F16P2	<0,000001	144.6	525.6	-381	183	<0,000001	117.9	O00757
FGFR-3	<0,000001	144.6	525.6	-381	183	<0,000001	117.9	P22607
Semenogelin	<0,000001	620.4	239.4	381	184	<0,000001	117.9	P04279
NET1	<0,000001	144.6	525.6	-381	184	<0,000001	117.9	O95631
HTRA2	<0,000001	144.6	525.6	-381	184	<0,000001	117.9	O43464
LAP	<0,000001	620.4	239.4	381	185	<0,000001	117.9	P28838
ITM2B	<0,000001	620.4	239.4	381	186	<0,000001	117.9	Q9Y287
FGFR4	<0,000001	144.6	525.6	-381	186	<0,000001	117.9	P22455
SAMH1	<0,000001	144.7	525.6	-381	188	<0,000001	117.9	Q9Y3Z3
sCD163	<0,000001	620.3	239.4	380.9	189	<0,000001	117.9	Q86VB7
HNP-1	<0,000001	144.7	525.6	-380.9	189	<0,000001	117.9	P59665
PBEF	<0,000001	144.7	525.6	-380.9	189	<0,000001	117.9	P43490
IGFBP-2	<0,000001	620.3	239.4	380.9	191	<0,000001	117.9	P18065
ECP	<0,000001	620.3	239.4	380.9	191	<0,000001	117.9	P12724
IMDH1	<0,000001	620.3	239.4	380.9	192	<0,000001	117.9	P20839
Tropomyosin 4	<0,000001	144.7	525.6	-380.9	192	<0,000001	117.9	P67936
GSHB	<0,000001	144.7	525.6	-380.9	193	<0,000001	117.9	P48637
ADPRH	<0,000001	620.3	239.4	380.9	194	<0,000001	117.9	P54922
14-3-3 protein beta/alpha	<0,000001	620.3	239.4	380.9	194	<0,000001	117.9	P31946
SPINT2	<0,000001	144.7	525.6	-380.9	195	<0,000001	117.9	O43291
Leptin	<0,000001	620.3	239.4	380.9	196	<0,000001	117.9	P41159
DRAXI	<0,000001	144.7	525.6	-380.9	196	<0,000001	117.9	Q8NBI3
IgJ	<0,000001	144.7	525.6	-380.9	198	<0,000001	117.9	P01591
Nectin-like protein 3	<0,000001	144.7	525.6	-380.9	198	<0,000001	117.9	Q8N3J6
GLRX3	<0,000001	620.3	239.4	380.9	199	<0,000001	117.9	O76003
Ezrin	<0,000001	620.3	239.4	380.9	199	<0,000001	117.9	P15311
UFC1	<0,000001	620.3	239.4	380.9	199	<0,000001	117.9	Q9Y3C8
IL-18 BPa	<0,000001	144.7	525.6	-380.9	199	<0,000001	117.9	O95998
ATAD2	<0,000001	144.7	525.6	-380.9	200	<0,000001	117.9	Q6PL18
DSC2	<0,000001	620.3	239.4	380.9	202	<0,000001	117.9	Q02487
F173A	<0,000001	620.3	239.4	380.9	202	<0,000001	117.9	Q9BQD7
G6PD	<0,000001	620.3	239.4	380.9	202	<0,000001	117.9	P11413
RAR-responsive protein TIG1	<0,000001	620.3	239.4	380.9	203	<0,000001	117.9	P49788
KGUA	<0,000001	620.3	239.4	380.9	203	<0,000001	117.9	Q16774
TPST1	<0,000001	620.3	239.4	380.9	203	<0,000001	117.9	O60507
sICAM-3	<0,000001	144.7	525.6	-380.9	203	<0,000001	117.9	P32942
ZWINT	<0,000001	144.7	525.6	-380.9	203	<0,000001	117.9	O95229
GAPDH; liver	<0,000001	620.3	239.4	380.9	204	<0,000001	117.9	P04406
Ficolin-3	<0,000001	144.7	525.6	-380.9	204	<0,000001	117.9	O75636
DYL2	<0,000001	620.3	239.4	380.9	206	<0,000001	117.9	Q96FJ2
NETO2	<0,000001	620.3	239.4	380.8	207	<0,000001	117.9	Q8NC67
CYH4	<0,000001	144.7	525.6	-380.8	207	<0,000001	117.9	Q9UIA0
IDUA	<0,000001	144.7	525.6	-380.8	208	<0,000001	117.9	P35475
DUS4	<0,000001	144.7	525.6	-380.8	209	<0,000001	117.9	Q13115
APTX	<0,000001	144.7	525.6	-380.8	210	<0,000001	117.9	Q7Z2E3
FCRL6	<0,000001	144.7	525.6	-380.8	211	<0,000001	117.9	Q6DN72
NEUFC	<0,000001	144.7	525.6	-380.8	212	<0,000001	117.9	Q8WUJ1
TPSB2	<0,000001	620.3	239.4	380.8	212	<0,000001	117.9	P20231
PCDGD	<0,000001	144.7	525.6	-380.8	212	<0,000001	117.9	Q9Y5G3
PARK7	<0,000001	620.3	239.4	380.8	212	<0,000001	117.9	Q99497
NANP	<0,000001	144.7	525.6	-380.8	213	<0,000001	117.9	Q8TBE9
H6ST1	<0,000001	144.7	525.6	-380.8	214	<0,000001	117.9	O60243
ARY1	<0,000001	620.2	239.5	380.8	216	<0,000001	117.9	P18440
CLC4K	<0,000001	144.8	525.5	-380.8	216	<0,000001	117.9	Q9UJ71
C1QT1	<0,000001	620.2	239.5	380.8	217	<0,000001	117.9	Q9BXJ1
Cathepsin V	<0,000001	144.8	525.5	-380.8	217	<0,000001	117.9	O60911
UFD1	<0,000001	620.2	239.5	380.8	218	<0,000001	117.9	Q92890
LTBP4	<0,000001	620.2	239.5	380.8	219	<0,000001	117.9	Q8N2S1
CD040	<0,000001	144.8	525.5	-380.8	220	<0,000001	117.9	Q6MZM9
NELL1	<0,000001	620.2	239.5	380.8	221.5	<0,000001	117.8	Q92832
NIP7	<0,000001	620.2	239.5	380.8	222	<0,000001	117.8	Q9Y221
PCDH9	<0,000001	620.2	239.5	380.7	224	<0,000001	117.8	Q9HC56
CD83	<0,000001	144.8	525.5	-380.7	225	<0,000001	117.8	Q01151
PAR16	<0,000001	144.8	525.5	-380.7	227	<0,000001	117.8	Q8N5Y8
IEX1	<0,000001	144.8	525.5	-380.7	227	<0,000001	117.8	P46695
IL-3 Ra	<0,000001	620.2	239.5	380.7	228	<0,000001	117.8	P26951
FCAMR	<0,000001	620.2	239.5	380.7	230	<0,000001	117.8	Q8WWV6
MTND	<0,000001	144.8	525.5	-380.7	232	<0,000001	117.8	Q9BV57
TACO1	<0,000001	620.2	239.5	380.7	233	<0,000001	117.8	Q9BSH4
SOX2	<0,000001	144.8	525.5	-380.7	234.5	<0,000001	117.8	P48431
DB135	<0,000001	620.2	239.5	380.7	235	<0,000001	117.8	Q30KP9
UD2A1	<0,000001	620.2	239.5	380.7	237	<0,000001	117.8	Q9Y4X1
UB2D2	<0,000001	620.2	239.5	380.7	238	<0,000001	117.8	P62837
UBE2T	<0,000001	144.8	525.5	-380.7	239	<0,000001	117.8	Q9NPD8
C1QTNF5	<0,000001	620.2	239.5	380.7	240	<0,000001	117.8	Q9BXJ0
NLGN3	<0,000001	144.8	525.5	-380.7	240	<0,000001	117.8	Q9NZ94
IDH	<0,000001	620.2	239.5	380.7	241	<0,000001	117.8	O75874
ZHX3	<0,000001	620.2	239.5	380.6	242	<0,000001	117.8	Q9H4I2
H6ST2	<0,000001	144.8	525.5	-380.6	243	<0,000001	117.8	Q96MM7
KLH13	<0,000001	144.8	525.5	-380.6	243	<0,000001	117.8	Q9P2N7
TSN	<0,000001	144.8	525.5	-380.6	243	<0,000001	117.8	Q15631
Alcadein alpha-1	<0,000001	144.9	525.5	-380.6	244	<0,000001	117.8	O94985
DR6	<0,000001	620.1	239.5	380.6	246	<0,000001	117.8	O75509
UBE2A	<0,000001	144.9	525.5	-380.6	246	<0,000001	117.8	P49459
CA2D3	<0,000001	144.9	525.5	-380.6	246	<0,000001	117.8	Q8IZS8
ASCC1	<0,000001	620.1	239.5	380.6	247	<0,000001	117.8	Q8N9N2
vWF	<0,000001	620.1	239.5	380.6	247	<0,000001	117.8	P04275
DB129	<0,000001	144.9	525.5	-380.6	247	<0,000001	117.8	Q9H1M3
TLN2	<0,000001	144.9	525.5	-380.6	249	<0,000001	117.8	Q9Y4G6
C1QT3	<0,000001	620.1	239.5	380.6	251	<0,000001	117.8	Q9BXJ4
TEFF1	<0,000001	144.9	525.5	-380.6	253	<0,000001	117.8	Q8IYR6
F19A3	<0,000001	144.9	525.5	-380.6	253	<0,000001	117.8	Q7Z5A8
NGL1	<0,000001	144.9	525.5	-380.6	253	<0,000001	117.8	Q9HCJ2
CDKA1	<0,000001	144.9	525.5	-380.6	254	<0,000001	117.8	O14519
NRG4	<0,000001	144.9	525.5	-380.6	254	<0,000001	117.8	Q8WWG1
ghrelin	<0,000001	620.1	239.5	380.6	257	<0,000001	117.7	Q9UBU3
SPTC1	<0,000001	620.1	239.5	380.6	257	<0,000001	117.7	O15269
SC22A	<0,000001	144.9	525.5	-380.6	257	<0,000001	117.7	Q96IW7
TNFSF15	<0,000001	144.9	525.5	-380.6	258	<0,000001	117.7	O95150
TES	<0,000001	620.1	239.5	380.6	259	<0,000001	117.7	Q9UGI8
HBD-2	<0,000001	620.1	239.5	380.6	259	<0,000001	117.7	O15263
PP11	<0,000001	144.9	525.5	-380.6	259	<0,000001	117.7	P21128
TBX5	<0,000001	144.9	525.5	-380.6	259	<0,000001	117.7	Q99593
DNJA4	<0,000001	620.1	239.5	380.6	259	<0,000001	117.7	Q8WW22
PSMA	<0,000001	144.9	525.5	-380.6	259	<0,000001	117.7	Q04609
GP107	<0,000001	144.9	525.5	-380.5	260	<0,000001	117.7	Q5VW38
RAB21	<0,000001	620.1	239.5	380.5	260	<0,000001	117.7	Q9UL25
FCAR	<0,000001	144.9	525.5	-380.5	261	<0,000001	117.7	P24071
CKS-1	<0,000001	620.1	239.5	380.5	261	<0,000001	117.7	P61024
NDST1	<0,000001	620.1	239.6	380.5	263	<0,000001	117.7	P52848
CLF-1/CLC Complex	<0,000001	144.9	525.4	-380.5	263	<0,000001	117.7	O75462 Q9UBD9
SHC4	<0,000001	144.9	525.4	-380.5	264	<0,000001	117.7	Q6S5L8
SIA7E	<0,000001	144.9	525.4	-380.5	265	<0,000001	117.7	Q9BVH7
IL-17 RC	<0,000001	144.9	525.4	-380.5	266	<0,000001	117.7	Q8NAC3
GUC1A	<0,000001	144.9	525.4	-380.5	267	<0,000001	117.7	P43080
CO9A1	<0,000001	144.9	525.4	-380.5	267	<0,000001	117.7	P20849
PLK-1	<0,000001	144.9	525.4	-380.5	267	<0,000001	117.7	P53350
SACA3	<0,000001	620.1	239.6	380.5	268	<0,000001	117.7	Q8IXA5
PEBB	<0,000001	620.1	239.6	380.5	269	<0,000001	117.7	Q13951
Chymotrypsin	<0,000001	144.9	525.4	-380.5	269	<0,000001	117.7	P17538
CERS5	<0,000001	144.9	525.4	-380.5	270.5	<0,000001	117.7	Q8N5B7
KIRR2	<0,000001	144.9	525.4	-380.5	271	<0,000001	117.7	Q6UWL6
UB2E1	<0,000001	620.1	239.6	380.5	272	<0,000001	117.7	P51965
AGR2	<0,000001	145	525.4	-380.5	273	<0,000001	117.7	O95994
PP1G	<0,000001	620	239.6	380.5	274	<0,000001	117.7	P36873
TCP-1-epsilon	<0,000001	620	239.6	380.5	276	<0,000001	117.7	P48643
UBCP1	<0,000001	620	239.6	380.5	277	<0,000001	117.7	Q8WVY7
VTM2L	<0,000001	145	525.4	-380.5	277	<0,000001	117.7	Q96N03
ASGR1	<0,000001	145	525.4	-380.5	277	<0,000001	117.7	P07306
PKC-Z	<0,000001	145	525.4	-380.5	277	<0,000001	117.7	Q05513
BGLR	<0,000001	620	239.6	380.4	278	<0,000001	117.7	P08236
Cyclophilin F	<0,000001	620	239.6	380.4	278	<0,000001	117.7	P30405
B3GN8	<0,000001	620	239.6	380.4	280.5	<0,000001	117.7	Q7Z7M8
FUT9	<0,000001	620	239.6	380.4	281	<0,000001	117.7	Q9Y231
RBBP4	<0,000001	620	239.6	380.4	282	<0,000001	117.7	Q09028
THOC1	<0,000001	145	525.4	-380.4	282	<0,000001	117.7	Q96FV9
CHIA	<0,000001	145	525.4	-380.4	283	<0,000001	117.7	Q9BZP6
UBTD2	<0,000001	620	239.6	380.4	285	<0,000001	117.7	Q8WUN7
JAM-C	<0,000001	620	239.6	380.4	285	<0,000001	117.7	Q9BX67
KAISO	<0,000001	145	525.4	-380.4	285.5	<0,000001	117.7	Q86T24
GRN	<0,000001	620	239.6	380.4	286	<0,000001	117.7	P28799
PDGF-CC	<0,000001	145	525.4	-380.4	286	<0,000001	117.7	Q9NRA1
MMP-2	<0,000001	145	525.4	-380.4	286	<0,000001	117.7	P08253
Catechol O-methyltransferase	<0,000001	145	525.4	-380.4	286	<0,000001	117.7	P21964
KIAA0040	<0,000001	620	239.6	380.4	287	<0,000001	117.7	J3QR46
F210A	<0,000001	620	239.6	380.4	287	<0,000001	117.7	Q96ND0
PKB	<0,000001	620	239.6	380.4	287	<0,000001	117.7	P31749
RGS8	<0,000001	620	239.6	380.4	287	<0,000001	117.7	P57771
ERO1A	<0,000001	620	239.6	380.4	287	<0,000001	117.7	Q96HE7
SLPI	<0,000001	620	239.6	380.4	287	<0,000001	117.7	P03973
BTNL3	<0,000001	145	525.4	-380.4	287	<0,000001	117.7	Q6UXE8
FCRL5	<0,000001	145	525.4	-380.4	287	<0,000001	117.7	Q96RD9
GCDH	<0,000001	145	525.4	-380.4	287	<0,000001	117.7	Q92947
LZIC	<0,000001	145	525.4	-380.4	287	<0,000001	117.7	Q8WZA0
VAV3	<0,000001	145	525.4	-380.4	287	<0,000001	117.7	Q9UKW4
GBGT2	<0,000001	620	239.6	380.4	288	<0,000001	117.7	O14610
SNX7	<0,000001	145	525.4	-380.4	288	<0,000001	117.7	Q9UNH6
jun-D	<0,000001	145	525.4	-380.4	288	<0,000001	117.7	P17535
IAPP	<0,000001	620	239.6	380.4	289	<0,000001	117.7	P10997
ADH4	<0,000001	620	239.6	380.4	289	<0,000001	117.7	P08319
INDO	<0,000001	145	525.4	-380.4	290	<0,000001	117.7	P14902
FSTL1	<0,000001	620	239.6	380.4	291	<0,000001	117.7	Q12841
Apoptosis regulator Bcl-W	<0,000001	145	525.4	-380.4	292	<0,000001	117.7	Q92843
PCDB2	<0,000001	145	525.4	-380.4	293	<0,000001	117.6	Q9Y5E7
ERP29	<0,000001	620	239.6	380.4	294	<0,000001	117.6	P30040
SYCC	<0,000001	620	239.6	380.4	294	<0,000001	117.6	P49589
DVL2	<0,000001	620	239.6	380.4	294	<0,000001	117.6	O14641
Aldose reductase-like C3	<0,000001	145	525.4	-380.4	294	<0,000001	117.6	P42330
iC3b	<0,000001	620	239.6	380.4	294	<0,000001	117.6	P01024
CA198	<0,000001	620	239.6	380.4	295	<0,000001	117.6	Q9H425
RIR2	<0,000001	620	239.6	380.4	295	<0,000001	117.6	P31350
Vti1-rp1	<0,000001	620	239.6	380.4	295.5	<0,000001	117.6	Q9UEU0
MYOM3	<0,000001	145	525.4	-380.3	296	<0,000001	117.6	Q5VTT5
annexin II	<0,000001	620	239.6	380.3	297	<0,000001	117.6	P07355
CXD2	<0,000001	145	525.4	-380.3	298	<0,000001	117.6	Q9UKL4
Cadherin-5	<0,000001	620	239.6	380.3	298	<0,000001	117.6	P33151
SCGF-alpha	<0,000001	620	239.6	380.3	299	<0,000001	117.6	Q9Y240
Protein disulfide-isomerase	<0,000001	145	525.4	-380.3	300	<0,000001	117.6	P07237
FGF-17	<0,000001	145.1	525.4	-380.3	301.5	<0,000001	117.6	O60258
HSC20	<0,000001	619.9	239.6	380.3	302	<0,000001	117.6	Q8IWL3
IQCF3	<0,000001	619.9	239.6	380.3	303	<0,000001	117.6	P0C7M6
H-ras (WT)	<0,000001	145.1	525.4	-380.3	303	<0,000001	117.6	P01112
NRX3A	<0,000001	619.9	239.6	380.3	305	<0,000001	117.6	Q9Y4C0
CRBS	<0,000001	145.1	525.4	-380.3	307	<0,000001	117.6	P22914
MBTP1	<0,000001	145.1	525.4	-380.3	307	<0,000001	117.6	Q14703
IL-7	<0,000001	145.1	525.4	-380.3	308	<0,000001	117.6	P13232
ALT	<0,000001	619.9	239.6	380.3	308	<0,000001	117.6	P24298
RALA	<0,000001	619.9	239.7	380.3	311	<0,000001	117.6	P11233
Rho-GDI beta	<0,000001	619.9	239.7	380.3	311	<0,000001	117.6	P52566
DCBD1	<0,000001	145.1	525.3	-380.3	311	<0,000001	117.6	Q8N8Z6
CHP1	<0,000001	619.9	239.7	380.2	314	<0,000001	117.6	Q99653
cIAP-2	<0,000001	145.1	525.3	-380.2	314	<0,000001	117.6	Q13489
PABP4	<0,000001	619.9	239.7	380.2	314	<0,000001	117.6	Q13310
SIAS	<0,000001	619.9	239.7	380.2	316	<0,000001	117.6	Q9NR45
AMNLS	<0,000001	145.1	525.3	-380.2	318	<0,000001	117.6	Q9BXJ7
ADA32	<0,000001	145.1	525.3	-380.2	318.5	<0,000001	117.6	Q8TC27
IL-4	<0,000001	145.1	525.3	-380.2	319	<0,000001	117.6	P05112
GLYAT	<0,000001	619.9	239.7	380.2	320	<0,000001	117.6	Q6IB77
LCMT1	<0,000001	145.1	525.3	-380.2	320	<0,000001	117.6	Q9UIC8
ST1B1	<0,000001	145.1	525.3	-380.2	321	<0,000001	117.6	O43704
ARL5B	<0,000001	619.9	239.7	380.2	322	<0,000001	117.6	Q96KC2
FABPL	<0,000001	145.1	525.3	-380.2	322	<0,000001	117.6	P07148
MAPK2	<0,000001	619.9	239.7	380.2	323	<0,000001	117.6	P49137
LGMN	<0,000001	145.1	525.3	-380.2	323	<0,000001	117.6	Q99538
ADCK4	<0,000001	145.1	525.3	-380.2	325	<0,000001	117.6	Q96D53
SNX17	<0,000001	619.9	239.7	380.2	326	<0,000001	117.6	Q15036
USB1	<0,000001	145.1	525.3	-380.2	326	<0,000001	117.6	Q9BQ65
NXT2	<0,000001	145.1	525.3	-380.2	326	<0,000001	117.6	Q9NPJ8
PDE5A	<0,000001	619.9	239.7	380.2	326	<0,000001	117.6	O76074
KAT1	<0,000001	145.1	525.3	-380.2	326.5	<0,000001	117.6	Q16773
GULP1	<0,000001	145.1	525.3	-380.2	327	<0,000001	117.6	Q9UBP9
NMS	<0,000001	145.1	525.3	-380.2	328	<0,000001	117.5	Q5H8A3
PDRG1	<0,000001	619.9	239.7	380.2	328	<0,000001	117.5	Q9NUG6
OVCA2	<0,000001	619.9	239.7	380.2	328	<0,000001	117.5	Q8WZ82
Gastrin-releasing peptide	<0,000001	145.1	525.3	-380.2	329	<0,000001	117.5	P07492
DYLT3	<0,000001	145.1	525.3	-380.2	329	<0,000001	117.5	P51808
RAB4A	<0,000001	145.2	525.3	-380.1	332	<0,000001	117.5	P20338
GSTA3	<0,000001	145.2	525.3	-380.1	336.5	<0,000001	117.5	Q16772
RGS1	<0,000001	619.8	239.7	380.1	337	<0,000001	117.5	Q08116
ECM1	<0,000001	619.8	239.7	380.1	337	<0,000001	117.5	Q16610
CLN5	<0,000001	619.8	239.7	380.1	338	<0,000001	117.5	O75503
HEMK2	<0,000001	619.8	239.7	380.1	338	<0,000001	117.5	Q9Y5N5
PPCS	<0,000001	619.8	239.7	380.1	338	<0,000001	117.5	Q9HAB8
AS3MT	<0,000001	145.2	525.3	-380.1	342	<0,000001	117.5	Q9HBK9
HVEM	<0,000001	145.2	525.3	-380.1	342	<0,000001	117.5	Q92956
CA115	<0,000001	619.8	239.7	380.1	343	<0,000001	117.5	Q9H7X2
CHST4	<0,000001	145.2	525.3	-380.1	343	<0,000001	117.5	Q8NCG5
IP3KC	<0,000001	145.2	525.3	-380.1	343	<0,000001	117.5	Q96DU7
MMGT1	<0,000001	145.2	525.3	-380.1	344	<0,000001	117.5	Q8N4V1
PIAS4	<0,000001	145.2	525.3	-380.1	344	<0,000001	117.5	Q8N2W9
MSH2	<0,000001	145.2	525.3	-380.1	344	<0,000001	117.5	P43246
PSP-94	<0,000001	619.8	239.7	380.1	345	<0,000001	117.5	P08118
HPRT	<0,000001	619.8	239.7	380.1	345	<0,000001	117.5	P00492
NDUB4	<0,000001	145.2	525.3	-380.1	347	<0,000001	117.5	O95168
PPBN	<0,000001	145.2	525.3	-380.1	348	<0,000001	117.5	P10696
SPOP	<0,000001	145.2	525.3	-380.1	348	<0,000001	117.5	O43791
amyloid precursor protein	<0,000001	619.8	239.7	380.1	349	<0,000001	117.5	P05067
THTM	<0,000001	145.2	525.3	-380	350.5	<0,000001	117.5	P25325
PPR1A	<0,000001	619.8	239.7	380	352	<0,000001	117.5	Q13522
TOPB1	<0,000001	145.2	525.3	-380	352	<0,000001	117.5	Q92547
EP15R	<0,000001	145.2	525.3	-380	357	<0,000001	117.5	Q9UBC2
PSIP1	<0,000001	619.8	239.8	380	358	<0,000001	117.5	O75475
IRAK4	<0,000001	145.2	525.2	-380	358	<0,000001	117.5	Q9NWZ3
MOTI	<0,000001	619.7	239.8	380	362	<0,000001	117.4	P12872
CRNN	<0,000001	145.3	525.2	-380	363	<0,000001	117.4	Q9UBG3
Kininogen; HMW; Two Chain	<0,000001	619.7	239.8	380	364	<0,000001	117.4	P01042
IL-12 RB2	<0,000001	145.3	525.2	-380	364	<0,000001	117.4	Q99665
DPYL5	<0,000001	145.3	525.2	-380	364	<0,000001	117.4	Q9BPU6
RHOB	<0,000001	619.7	239.8	380	365	<0,000001	117.4	P62745
Deprecated	<0,000001	619.7	239.8	379.9	367.5	<0,000001	117.4	0
SEM4D	<0,000001	145.3	525.2	-379.9	368	<0,000001	117.4	Q92854
PSMP	<0,000001	619.7	239.8	379.9	369	<0,000001	117.4	Q1L6U9
PTN4	<0,000001	619.7	239.8	379.9	369	<0,000001	117.4	P29074
MCEE	<0,000001	619.7	239.8	379.9	369	<0,000001	117.4	Q96PE7
ANM3	<0,000001	145.3	525.2	-379.9	369	<0,000001	117.4	O60678
ZWILC	<0,000001	145.3	525.2	-379.9	369	<0,000001	117.4	Q9H900
RUVB1	<0,000001	619.7	239.8	379.9	369.5	<0,000001	117.4	Q9Y265
OPG	<0,000001	619.7	239.8	379.9	372	<0,000001	117.4	O00300
ASAHL	<0,000001	619.7	239.8	379.9	373	<0,000001	117.4	Q02083
F263	<0,000001	619.7	239.8	379.9	374	<0,000001	117.4	Q16875
NB5R1	<0,000001	145.3	525.2	-379.9	374	<0,000001	117.4	Q9UHQ9
SLIK1	<0,000001	145.3	525.2	-379.9	374	<0,000001	117.4	Q96PX8
RRAS	<0,000001	619.7	239.8	379.9	375.5	<0,000001	117.4	P10301
CILP	<0,000001	619.7	239.8	379.9	378	<0,000001	117.4	O75339
Lactoferrin	<0,000001	619.7	239.8	379.9	378.5	<0,000001	117.4	P02788
DOC2B	<0,000001	145.3	525.2	-379.9	382	<0,000001	117.4	Q14184
ZNRF3	<0,000001	145.3	525.2	-379.9	382	<0,000001	117.4	Q9ULT6
HAAH	<0,000001	619.7	239.8	379.9	382.5	<0,000001	117.4	Q12797
IMA7	<0,000001	619.7	239.8	379.9	382.5	<0,000001	117.4	O60684
EXTL2	<0,000001	619.7	239.8	379.9	383	<0,000001	117.4	Q9UBQ6
LCN8	<0,000001	145.3	525.2	-379.9	384	<0,000001	117.4	Q6JVE9
Cytidylate kinase	<0,000001	145.3	525.2	-379.9	384	<0,000001	117.4	P30085
T185A	<0,000001	619.7	239.8	379.9	385	<0,000001	117.4	Q8NFB2
SERC	<0,000001	619.7	239.8	379.9	385	<0,000001	117.4	Q9Y617
RFXAP	<0,000001	145.3	525.2	-379.8	386	<0,000001	117.4	O00287
LRIT2	<0,000001	145.4	525.2	-379.8	388	<0,000001	117.4	A6NDA9
GAA	<0,000001	619.6	239.8	379.8	389	<0,000001	117.4	P10253
CA185	<0,000001	145.4	525.2	-379.8	389.5	<0,000001	117.4	Q5T7R7
IRF1	<0,000001	145.4	525.2	-379.8	391	<0,000001	117.4	P10914
MTMR6	<0,000001	145.4	525.2	-379.8	391	<0,000001	117.4	Q9Y217
ATL1	<0,000001	619.6	239.8	379.8	392	<0,000001	117.4	Q8N6G6
LAIR2	<0,000001	145.4	525.2	-379.8	392	<0,000001	117.4	Q6ISS4
TFAR19	<0,000001	619.6	239.8	379.8	392	<0,000001	117.4	O14737
PLCG1	<0,000001	145.4	525.2	-379.8	392	<0,000001	117.4	P19174
SMAC	<0,000001	619.6	239.8	379.8	393	<0,000001	117.4	Q9NR28
RET1L	<0,000001	619.6	239.8	379.8	394	<0,000001	117.4	Q5VY80
EXE4_HELSU	<0,000001	145.4	525.2	-379.8	394	<0,000001	117.4	P26349
ADRM1	<0,000001	619.6	239.8	379.8	395	<0,000001	117.4	Q16186
NXPH1	<0,000001	619.6	239.8	379.8	395	<0,000001	117.4	P58417
TRAIL R2	<0,000001	145.4	525.2	-379.8	396	<0,000001	117.3	O14763
PDPK1	<0,000001	619.6	239.8	379.8	399	<0,000001	117.3	O15530
RECO	<0,000001	145.4	525.2	-379.8	400	<0,000001	117.3	P35243
NTF-2	<0,000001	145.4	525.2	-379.8	400	<0,000001	117.3	P61970
Arginase	<0,000001	145.4	525.2	-379.8	401	<0,000001	117.3	P78540
SNAG	<0,000001	619.6	239.8	379.8	402	<0,000001	117.3	Q99747
Angiostatin	<0,000001	619.6	239.8	379.8	402	<0,000001	117.3	P00747
SCF	<0,000001	619.6	239.8	379.7	404	<0,000001	117.3	P21583
MD2L1	<0,000001	145.4	525.2	-379.7	404	<0,000001	117.3	Q13257
Fatty acid synthase	<0,000001	619.6	239.8	379.7	404.5	<0,000001	117.3	P49327
EP3A	<0,000001	619.6	239.8	379.7	405	<0,000001	117.3	Q14507
PYGL	<0,000001	619.6	239.9	379.7	406	<0,000001	117.3	P06737
CS018	<0,000001	145.4	525.1	-379.7	406	<0,000001	117.3	Q8NEA5
SIGIRR	<0,000001	145.4	525.1	-379.7	407	<0,000001	117.3	Q6IA17
SCGF-beta	<0,000001	145.4	525.1	-379.7	407	<0,000001	117.3	Q9Y240
COSA1	<0,000001	619.6	239.9	379.7	408	<0,000001	117.3	Q2UY09
PIR	<0,000001	145.4	525.1	-379.7	408	<0,000001	117.3	O00625
SLIK3	<0,000001	619.6	239.9	379.7	409	<0,000001	117.3	O94933
ARHL2	<0,000001	619.6	239.9	379.7	411	<0,000001	117.3	Q9NX46
P5I11	<0,000001	619.6	239.9	379.7	412	<0,000001	117.3	O14683
FKBP7	<0,000001	619.6	239.9	379.7	412	<0,000001	117.3	Q9Y680
ANGL4	<0,000001	619.6	239.9	379.7	416	<0,000001	117.3	Q9BY76
CD031	<0,000001	145.5	525.1	-379.7	417	<0,000001	117.3	Q8TB73
Coagulation factor XIII	<0,000001	619.5	239.9	379.7	418	<0,000001	117.3	P00488; P05160
TCEA2	<0,000001	145.5	525.1	-379.7	419	<0,000001	117.3	Q15560
PKB beta	<0,000001	619.5	239.9	379.7	420	<0,000001	117.3	P31751
TPSNR	<0,000001	619.5	239.9	379.7	421	<0,000001	117.3	Q9BX59
IL-15 Ra	<0,000001	619.5	239.9	379.7	421	<0,000001	117.3	Q13261
PRI1	<0,000001	145.5	525.1	-379.6	423	<0,000001	117.3	P49642
NRBP	<0,000001	145.5	525.1	-379.6	423	<0,000001	117.3	Q9UHY1
CLIC5	<0,000001	619.5	239.9	379.6	424	<0,000001	117.3	Q9NZA1
SMYD2	<0,000001	145.5	525.1	-379.6	424	<0,000001	117.3	Q9NRG4
CDCP1	<0,000001	619.5	239.9	379.6	426	<0,000001	117.3	Q9H5V8
ELA1	<0,000001	619.5	239.9	379.6	427	<0,000001	117.3	Q9UNI1
PDCD4	<0,000001	145.5	525.1	-379.6	431	<0,000001	117.2	Q53EL6
ILK1	<0,000001	619.5	239.9	379.6	431	<0,000001	117.2	Q13418
PSMD5	<0,000001	145.5	525.1	-379.6	432	<0,000001	117.2	Q16401
IL31R	<0,000001	145.5	525.1	-379.6	432	<0,000001	117.2	Q8NI17
kallikrein 8	<0,000001	619.5	239.9	379.6	433	<0,000001	117.2	O60259
PAI-1	<0,000001	145.5	525.1	-379.6	435	<0,000001	117.2	P05121
TESC	<0,000001	619.5	239.9	379.6	437	<0,000001	117.2	Q96BS2
Nectin-like protein 2	<0,000001	145.5	525.1	-379.6	437	<0,000001	117.2	Q9BY67
IGBP1	<0,000001	619.5	239.9	379.6	438	<0,000001	117.2	P78318
acyl-Coenzyme A dehydrogenase	<0,000001	145.5	525.1	-379.6	438	<0,000001	117.2	P45954
CLGN	<0,000001	619.5	239.9	379.6	439	<0,000001	117.2	O14967
Elafin	<0,000001	619.5	239.9	379.5	440	<0,000001	117.2	P19957
Cathepsin G	<0,000001	145.6	525.1	-379.5	445	<0,000001	117.2	P08311
PK3CG	<0,000001	145.6	525.1	-379.5	445	<0,000001	117.2	P48736
FGF-10	<0,000001	145.6	525.1	-379.5	446	<0,000001	117.2	O15520
CPLX1	<0,000001	145.6	525.1	-379.5	447	<0,000001	117.2	O14810
Ribonuclease UK114	<0,000001	619.4	239.9	379.5	448	<0,000001	117.2	P52758
H1X	<0,000001	619.4	239.9	379.5	449	<0,000001	117.2	Q92522
TRH	<0,000001	145.6	525.1	-379.5	449	<0,000001	117.2	P20396
Integrin beta-7	<0,000001	619.4	239.9	379.5	450	<0,000001	117.2	P26010
SRCA	<0,000001	619.4	239.9	379.5	451	<0,000001	117.2	Q86TD4
Aldose reductase	<0,000001	145.6	525.1	-379.5	451	<0,000001	117.2	P15121
DHYS	<0,000001	145.6	525	-379.5	454	<0,000001	117.2	P49366
JKIP3	<0,000001	619.4	240	379.5	456	<0,000001	117.2	Q5VZ66
HRK	<0,000001	145.6	525	-379.4	457	<0,000001	117.2	O00198
RUNX3	<0,000001	145.6	525	-379.4	459	<0,000001	117.2	Q13761
BRD2	<0,000001	145.6	525	-379.4	460.5	<0,000001	117.2	P25440
ARP19	<0,000001	145.6	525	-379.4	460.5	<0,000001	117.2	P56211
Carbonic anhydrase 6	<0,000001	619.4	240	379.4	461	<0,000001	117.2	P23280
IL24	<0,000001	145.6	525	-379.4	463	<0,000001	117.1	Q13007
DcR3	<0,000001	619.4	240	379.4	464	<0,000001	117.1	O95407
PILRA	<0,000001	145.6	525	-379.4	469	<0,000001	117.1	Q9UKJ1
EPHB1	<0,000001	145.6	525	-379.4	469	<0,000001	117.1	P54762
CYH2	<0,000001	145.6	525	-379.4	471	<0,000001	117.1	Q99418
UN13A	<0,000001	145.6	525	-379.4	471	<0,000001	117.1	Q9UPW8
Keratin 72	<0,000001	145.6	525	-379.4	472	<0,000001	117.1	Q14CN4
DHB11	<0,000001	145.6	525	-379.4	472	<0,000001	117.1	Q8NBQ5
OXDA	<0,000001	145.6	525	-379.4	472	<0,000001	117.1	P14920
PSD7	<0,000001	145.6	525	-379.4	473	<0,000001	117.1	P51665
S6A14	<0,000001	619.4	240	379.4	473.5	<0,000001	117.1	Q9UN76
PRC1	<0,000001	145.7	525	-379.4	474	<0,000001	117.1	O43663
HS3S4	<0,000001	145.7	525	-379.4	474	<0,000001	117.1	Q9Y661
OSBL9	<0,000001	619.3	240	379.4	474	<0,000001	117.1	Q96SU4
kallikrein 5	<0,000001	145.7	525	-379.3	475	<0,000001	117.1	Q9Y337
KDEL1	<0,000001	145.7	525	-379.3	476	<0,000001	117.1	Q6UW63
MGAT2	<0,000001	619.3	240	379.3	477	<0,000001	117.1	Q10469
HM20A	<0,000001	145.7	525	-379.3	477	<0,000001	117.1	Q9NP66
JMJD6	<0,000001	619.3	240	379.3	477.5	<0,000001	117.1	Q6NYC1
TPRKB	<0,000001	145.7	525	-379.3	478	<0,000001	117.1	Q9Y3C4
PKHA7	<0,000001	145.7	525	-379.3	479	<0,000001	117.1	Q6IQ23
FGF-4	<0,000001	145.7	525	-379.3	479	<0,000001	117.1	P08620
Furin	<0,000001	145.7	525	-379.3	479	<0,000001	117.1	P09958
c-Myc	<0,000001	145.7	525	-379.3	480	<0,000001	117.1	P01106
GLIP1	<0,000001	145.7	525	-379.3	483	<0,000001	117.1	P48060
TPSG1	<0,000001	145.7	525	-379.3	483	<0,000001	117.1	Q9NRR2
REG1B	<0,000001	619.3	240	379.3	483	<0,000001	117.1	P48304
CO6A5	<0,000001	145.7	525	-379.3	484	<0,000001	117.1	A8TX70
UB2D1	<0,000001	145.7	525	-379.3	485	<0,000001	117.1	P51668
GAN	<0,000001	145.7	525	-379.3	485	<0,000001	117.1	Q9H2C0
b-ECGF	<0,000001	145.7	525	-379.3	486.5	<0,000001	117.1	P05230
VSI10	<0,000001	619.3	240	379.3	487	<0,000001	117.1	Q8N0Z9
GDF-9	<0,000001	145.7	525	-379.3	487	<0,000001	117.1	O60383
ENTP5	<0,000001	619.3	240	379.3	490	<0,000001	117.1	O75356
LFA-1 alpha-L chain	<0,000001	619.3	240	379.3	491	<0,000001	117.1	P20701
GP142	<0,000001	145.7	525	-379.3	491	<0,000001	117.1	Q7Z601
RSPO2	<0,000001	145.7	525	-379.3	491	<0,000001	117.1	Q6UXX9
CYR61	<0,000001	145.7	525	-379.3	491	<0,000001	117.1	O00622
UTS2B	<0,000001	145.7	525	-379.3	492	<0,000001	117.1	Q765I0
IgG2; Kappa	<0,000001	145.7	525	-379.3	492.5	<0,000001	117.1	P01859
Arylsulfatase A	<0,000001	145.7	525	-379.2	493	<0,000001	117.1	P15289
GCSH	<0,000001	619.3	240	379.2	497	<0,000001	117	P23434
AGGF1	<0,000001	145.7	525	-379.2	498	<0,000001	117	Q8N302
IL-21 sR	<0,000001	619.3	240	379.2	498	<0,000001	117	Q9HBE5
ADSV	<0,000001	619.3	240	379.2	499	<0,000001	117	Q9Y6U3
Cadherin-8	<0,000001	145.7	525	-379.2	499	<0,000001	117	P55286
MPDZ	<0,000001	145.7	524.9	-379.2	501	<0,000001	117	O75970
ARRB1	<0,000001	619.3	240.1	379.2	502	<0,000001	117	P49407
TLR5	<0,000001	619.3	240.1	379.2	502	<0,000001	117	O60602
Semaphorin 3E	<0,000001	145.7	524.9	-379.2	502	<0,000001	117	O15041
LANC2	<0,000001	619.2	240.1	379.2	504	<0,000001	117	Q9NS86
PECI	<0,000001	619.2	240.1	379.2	504.5	<0,000001	117	O75521
C2	<0,000001	619.2	240.1	379.2	506	<0,000001	117	P06681
CRHBP	<0,000001	145.8	524.9	-379.2	506	<0,000001	117	P24387
IFN-w	<0,000001	619.2	240.1	379.2	507.5	<0,000001	117	P05000
IL-17 sR	<0,000001	619.2	240.1	379.1	511	<0,000001	117	Q96F46
14-3-3 eta	<0,000001	619.2	240.1	379.1	511	<0,000001	117	Q04917
UBXN4	<0,000001	145.8	524.9	-379.1	511	<0,000001	117	Q92575
WF10A	<0,000001	145.8	524.9	-379.1	513	<0,000001	117	Q9H1F0
carbonic anhydrase II	<0,000001	145.8	524.9	-379.1	513	<0,000001	117	P00918
ARF5	<0,000001	619.2	240.1	379.1	514	<0,000001	117	P84085
RD23B	<0,000001	619.2	240.1	379.1	514	<0,000001	117	P54727
PDGF-BB	<0,000001	619.2	240.1	379.1	514	<0,000001	117	P01127
ACY2	<0,000001	145.8	524.9	-379.1	515	<0,000001	117	P45381
gpIIbIIIa	<0,000001	619.2	240.1	379.1	517	<0,000001	117	P08514 P05106
RS7	<0,000001	145.8	524.9	-379.1	517.5	<0,000001	117	P62081
Cofilin-1	<0,000001	145.8	524.9	-379.1	518	<0,000001	117	P23528
BTNL8	<0,000001	619.2	240.1	379.1	518.5	<0,000001	117	Q6UX41
XPF	<0,000001	619.2	240.1	379.1	520	<0,000001	117	Q92889
SEMA6C	<0,000001	145.8	524.9	-379.1	520	<0,000001	117	Q9H3T2
CAMK1D	<0,000001	145.8	524.9	-379.1	522	<0,000001	117	Q8IU85
UGPA1	<0,000001	145.8	524.9	-379.1	523	<0,000001	117	Q16851
CD30 Ligand	<0,000001	619.2	240.1	379.1	524	<0,000001	117	P32971
SELM	<0,000001	619.2	240.1	379.1	524	<0,000001	117	Q8WWX9
SAPL1	<0,000001	619.2	240.1	379.1	525	<0,000001	117	Q6NUJ1
PAP1	<0,000001	619.2	240.1	379.1	526.5	<0,000001	117	Q06141
MSP R	<0,000001	145.8	524.9	-379.1	527	<0,000001	117	Q04912
GLRX1	<0,000001	145.8	524.9	-379.1	527	<0,000001	117	P35754
DOK1	<0,000001	619.2	240.1	379.1	527.5	<0,000001	117	Q99704
AXIN2	<0,000001	145.8	524.9	-379.1	528	<0,000001	117	Q9Y2T1
PDZD7	<0,000001	145.8	524.9	-379	529	<0,000001	116.9	Q9H5P4
TRBP2	<0,000001	145.8	524.9	-379	529	<0,000001	116.9	Q15633
BAFF Receptor	<0,000001	145.8	524.9	-379	529	<0,000001	116.9	Q96RJ3
STX1a	<0,000001	145.9	524.9	-379	531.5	<0,000001	116.9	Q16623
NKG2D	<0,000001	145.9	524.9	-379	532	<0,000001	116.9	P26718
WNK3	<0,000001	619.1	240.1	379	532	<0,000001	116.9	Q9BYP7
TMEM9	<0,000001	145.9	524.9	-379	534	<0,000001	116.9	Q9P0T7
THAS	<0,000001	145.9	524.9	-379	535	<0,000001	116.9	P24557
Myoglobin	<0,000001	145.9	524.9	-379	535	<0,000001	116.9	P02144
CBX1	<0,000001	145.9	524.9	-379	536	<0,000001	116.9	P83916
UD18	<0,000001	145.9	524.9	-379	537	<0,000001	116.9	Q9HAW9
PDGFRA	<0,000001	619.1	240.1	379	539	<0,000001	116.9	P16234
NAA10	<0,000001	619.1	240.1	379	539	<0,000001	116.9	P41227
DYLT1	<0,000001	145.9	524.9	-379	539	<0,000001	116.9	P63172
REL2	<0,000001	619.1	240.1	379	540	<0,000001	116.9	P04090
ERN1	<0,000001	619.1	240.1	379	540	<0,000001	116.9	O75460
BRAT1	<0,000001	145.9	524.9	-379	543	<0,000001	116.9	Q6PJG6
XRCC4	<0,000001	145.9	524.9	-379	543	<0,000001	116.9	Q13426
C20orf77	<0,000001	145.9	524.9	-379	543	<0,000001	116.9	Q9NQG5
DMBT1	<0,000001	145.9	524.9	-378.9	548	<0,000001	116.9	Q9UGM3
MMP-16	<0,000001	145.9	524.9	-378.9	548	<0,000001	116.9	P51512
AGAP3	<0,000001	145.9	524.8	-378.9	549	<0,000001	116.9	Q96P47
D108B	<0,000001	145.9	524.8	-378.9	550	<0,000001	116.9	Q8NET1
ILF2	<0,000001	145.9	524.8	-378.9	550	<0,000001	116.9	Q12905
S100A8/S100A9	<0,000001	145.9	524.8	-378.9	553	<0,000001	116.9	P05109; P06702
SLIM 1	<0,000001	145.9	524.8	-378.9	554	<0,000001	116.9	Q13642
POTEM	<0,000001	145.9	524.8	-378.9	555.5	<0,000001	116.9	A6NI47
ARSK	<0,000001	619.1	240.2	378.9	556	<0,000001	116.9	Q6UWY0
HBD	<0,000001	145.9	524.8	-378.9	556	<0,000001	116.9	P02042
a1;4-Galactosyltransferase	<0,000001	145.9	524.8	-378.9	556	<0,000001	116.9	Q9NPC4
VASN	<0,000001	145.9	524.8	-378.9	557	<0,000001	116.9	Q6EMK4
HDAC8	<0,000001	619.1	240.2	378.9	558	<0,000001	116.9	Q9BY41
KPCI	<0,000001	145.9	524.8	-378.9	558	<0,000001	116.9	P41743
CR3L1	<0,000001	619.1	240.2	378.9	559	<0,000001	116.9	Q96BA8
EMAP-2	<0,000001	619.1	240.2	378.9	559	<0,000001	116.9	Q12904
CK2-A1:B	<0,000001	619.1	240.2	378.9	559	<0,000001	116.9	P68400 P67870
Mn SOD	<0,000001	619.1	240.2	378.9	559	<0,000001	116.9	P04179
PRDM4	<0,000001	619	240.2	378.9	562	<0,000001	116.8	Q9UKN5
TCEA1	<0,000001	619	240.2	378.9	564	<0,000001	116.8	P23193
TM230	<0,000001	619	240.2	378.9	564	<0,000001	116.8	Q96A57
B7-2	<0,000001	146	524.8	-378.8	565	<0,000001	116.8	P42081
GOSR2	<0,000001	146	524.8	-378.8	566	<0,000001	116.8	O14653
SVEP1	<0,000001	619	240.2	378.8	568	<0,000001	116.8	Q4LDE5
ESRP1	<0,000001	619	240.2	378.8	568	<0,000001	116.8	Q6NXG1
SMDF	<0,000001	146	524.8	-378.8	568	<0,000001	116.8	Q02297
Tbx3	<0,000001	146	524.8	-378.8	569	<0,000001	116.8	O15119
Chk2	<0,000001	146	524.8	-378.8	569	<0,000001	116.8	O96017
Cathepsin S	<0,000001	619	240.2	378.8	571	<0,000001	116.8	P25774
DPOE3	<0,000001	146	524.8	-378.8	571	<0,000001	116.8	Q9NRF9
PAPD1	<0,000001	619	240.2	378.8	572	<0,000001	116.8	Q9NVV4
SET	<0,000001	619	240.2	378.8	574	<0,000001	116.8	Q01105
KREM1	<0,000001	146	524.8	-378.8	575	<0,000001	116.8	Q96MU8
PPID	<0,000001	619	240.2	378.8	576	<0,000001	116.8	Q08752
CD226	<0,000001	619	240.2	378.8	576.5	<0,000001	116.8	Q15762
TITIN	<0,000001	146	524.8	-378.8	577	<0,000001	116.8	Q8WZ42
Glutamate carboxypeptidase	<0,000001	146	524.8	-378.8	577	<0,000001	116.8	Q96KP4
TLR4:MD-2 complex	<0,000001	619	240.2	378.8	578	<0,000001	116.8	O00206 Q9Y6Y9
ZPBP1	<0,000001	619	240.2	378.8	581	<0,000001	116.8	Q9BS86
LIGO1	<0,000001	619	240.2	378.8	581	<0,000001	116.8	Q96FE5
GNPTG	<0,000001	619	240.2	378.8	582	<0,000001	116.8	Q9UJJ9
CLM1	<0,000001	619	240.2	378.7	583	<0,000001	116.8	Q8TDQ1
C43BP	<0,000001	619	240.2	378.7	583	<0,000001	116.8	Q9Y5P4
CSK	<0,000001	619	240.2	378.7	583	<0,000001	116.8	P41240
PRDM1	<0,000001	146	524.8	-378.7	586	<0,000001	116.8	O75626
GNAI1	<0,000001	146	524.8	-378.7	587.5	<0,000001	116.8	P63096
BolA-like protein 2	<0,000001	146	524.8	-378.7	588	<0,000001	116.8	Q9H3K6
EHF	<0,000001	146	524.8	-378.7	588	<0,000001	116.8	Q9NZC4
PGRC1	<0,000001	619	240.2	378.7	588	<0,000001	116.8	O00264
Cardiotrophin-1	<0,000001	146.1	524.8	-378.7	589	<0,000001	116.8	Q16619
GPR110	<0,000001	618.9	240.2	378.7	589	<0,000001	116.8	Q5T601
CSEN	<0,000001	146.1	524.8	-378.7	594	<0,000001	116.8	Q9Y2W7
RB binding protein 5	<0,000001	146.1	524.7	-378.7	598	<0,000001	116.7	Q15291
CR056	<0,000001	146.1	524.7	-378.6	602	<0,000001	116.7	Q8TAI1
Biotinidase	<0,000001	618.9	240.3	378.6	603	<0,000001	116.7	P43251
DIXC1	<0,000001	146.1	524.7	-378.6	607	<0,000001	116.7	Q155Q3
CLC2B	<0,000001	146.1	524.7	-378.6	607	<0,000001	116.7	Q92478
U773	<0,000001	618.9	240.3	378.6	608	<0,000001	116.7	Q96DA0
Apo E2	<0,000001	618.9	240.3	378.6	608	<0,000001	116.7	P02649
MAGE-4	<0,000001	146.1	524.7	-378.6	609.5	<0,000001	116.7	P43358
Rho-GDIa	<0,000001	618.9	240.3	378.6	609.5	<0,000001	116.7	P52565
Annexin III	<0,000001	146.1	524.7	-378.6	610	<0,000001	116.7	P12429
Apo B	<0,000001	618.9	240.3	378.6	612	<0,000001	116.7	P04114
HM20B	<0,000001	146.1	524.7	-378.6	612	<0,000001	116.7	Q9P0W2
BAG5	<0,000001	146.1	524.7	-378.6	613	<0,000001	116.7	Q9UL15
TMX2	<0,000001	146.1	524.7	-378.6	615	<0,000001	116.7	Q9Y320
CO8G	<0,000001	618.9	240.3	378.6	615	<0,000001	116.7	P07360
SO5A1	<0,000001	146.1	524.7	-378.6	616	<0,000001	116.7	Q9H2Y9
SIA7F	<0,000001	618.9	240.3	378.6	617	<0,000001	116.7	Q969X2
K0152	<0,000001	618.9	240.3	378.6	617	<0,000001	116.7	Q14165
NKp30	<0,000001	146.2	524.7	-378.6	618	<0,000001	116.7	O14931
CD72	<0,000001	618.8	240.3	378.5	621	<0,000001	116.7	P21854
HMHA1	<0,000001	618.8	240.3	378.5	621	<0,000001	116.7	Q92619
a1-Microglobulin	<0,000001	618.8	240.3	378.5	623	<0,000001	116.7	P02760
NTAL	<0,000001	146.2	524.7	-378.5	624.5	<0,000001	116.7	Q9GZY6
IL-1 R AcP	<0,000001	618.8	240.3	378.5	629	<0,000001	116.6	Q9NPH3
MAZ	<0,000001	146.2	524.7	-378.5	629	<0,000001	116.6	P56270
DKK2	<0,000001	618.8	240.3	378.5	630	<0,000001	116.6	Q9UBU2
SHAN1	<0,000001	146.2	524.7	-378.5	632	<0,000001	116.6	Q9Y566
NGRN	<0,000001	146.2	524.7	-378.5	632	<0,000001	116.6	Q9NPE2
GGA1	<0,000001	618.8	240.3	378.5	632	<0,000001	116.6	Q9UJY5
TCL1A	<0,000001	146.2	524.7	-378.5	633	<0,000001	116.6	P56279
Haptoglobin; Mixed Type	<0,000001	618.8	240.3	378.5	634	<0,000001	116.6	P00738
CFTR	<0,000001	618.8	240.3	378.5	634	<0,000001	116.6	P13569
MUC1	<0,000001	146.2	524.7	-378.5	635.5	<0,000001	116.6	P15941
RM14	<0,000001	618.8	240.3	378.4	639.5	<0,000001	116.6	Q6P1L8
WFDC6	<0,000001	146.2	524.7	-378.4	640	<0,000001	116.6	Q9BQY6
OSTF1	<0,000001	618.8	240.3	378.4	641	<0,000001	116.6	Q92882
HS3SA	<0,000001	146.2	524.7	-378.4	642	<0,000001	116.6	Q9Y663
DNSL2	<0,000001	618.8	240.3	378.4	642	<0,000001	116.6	Q92874
Nogo Receptor	<0,000001	618.7	240.4	378.4	646	<0,000001	116.6	Q9BZR6
ZN843	<0,000001	146.3	524.6	-378.4	646	<0,000001	116.6	Q8N446
LY9	<0,000001	146.3	524.6	-378.4	648	<0,000001	116.6	Q9HBG7
Nucleoside diphosphate kinase A	<0,000001	618.7	240.4	378.4	649	<0,000001	116.6	P15531
FABPE	<0,000001	618.7	240.4	378.4	651	<0,000001	116.6	Q01469
RGMA	<0,000001	618.7	240.4	378.4	651	<0,000001	116.6	Q96B86
ENOX1	<0,000001	146.3	524.6	-378.4	652	<0,000001	116.6	Q8TC92
PEX14	<0,000001	146.3	524.6	-378.4	652	<0,000001	116.6	O75381
Albumin	<0,000001	618.7	240.4	378.4	654	<0,000001	116.6	P02768
Attractin	<0,000001	146.3	524.6	-378.3	656	<0,000001	116.6	O75882
EPHAA	<0,000001	146.3	524.6	-378.3	656.5	<0,000001	116.6	Q5JZY3
IP3KA	<0,000001	146.3	524.6	-378.3	657	<0,000001	116.6	P23677
RASA1	<0,000001	146.3	524.6	-378.3	658	<0,000001	116.6	P20936
SPT20	<0,000001	146.3	524.6	-378.3	659	<0,000001	116.6	Q8TB22
RGS18	<0,000001	146.3	524.6	-378.3	660.5	<0,000001	116.5	Q9NS28
RBP	<0,000001	618.7	240.4	378.3	661	<0,000001	116.5	P02753
ARF3	<0,000001	618.7	240.4	378.3	664	<0,000001	116.5	P61204
LRC24	<0,000001	146.3	524.6	-378.3	664	<0,000001	116.5	Q50LG9
sept-10	<0,000001	146.3	524.6	-378.3	664	<0,000001	116.5	not found
CG045	<0,000001	618.7	240.4	378.3	666.5	<0,000001	116.5	Q8WWF3
CR001	<0,000001	146.3	524.6	-378.3	667	<0,000001	116.5	O15165
CRLD2	<0,000001	146.3	524.6	-378.3	668	<0,000001	116.5	Q9H0B8
Lysyl oxidase-like protein 2	<0,000001	146.3	524.6	-378.3	669.5	<0,000001	116.5	Q9Y4K0
DLX4	<0,000001	618.7	240.4	378.3	670	<0,000001	116.5	Q92988
CEBPG	<0,000001	146.3	524.6	-378.3	670	<0,000001	116.5	P53567
PAFA2	<0,000001	146.3	524.6	-378.3	670	<0,000001	116.5	Q99487
SUMF1	<0,000001	146.3	524.6	-378.3	671	<0,000001	116.5	Q8NBK3
HMGA1	<0,000001	146.3	524.6	-378.2	672.5	<0,000001	116.5	P17096
PACAP-27	<0,000001	146.4	524.6	-378.2	674.5	<0,000001	116.5	P18509
GPHA2	<0,000001	146.4	524.6	-378.2	676.5	<0,000001	116.5	Q96T91
NR1H4	<0,000001	618.6	240.4	378.2	677	<0,000001	116.5	Q96RI1
HINT1	<0,000001	146.4	524.6	-378.2	678	<0,000001	116.5	P49773
HEBP1	<0,000001	618.6	240.4	378.2	678	<0,000001	116.5	Q9NRV9
INSRR	<0,000001	146.4	524.6	-378.2	680	<0,000001	116.5	P14616
FGF-8B	<0,000001	618.6	240.4	378.2	682	<0,000001	116.5	P55075
PlGF	<0,000001	146.4	524.6	-378.2	685	<0,000001	116.5	P49763
TM11A	<0,000001	146.4	524.6	-378.2	687.5	<0,000001	116.5	Q6ZMR5
UBP21	<0,000001	618.6	240.4	378.2	689	<0,000001	116.5	Q9UK80
P34	<0,000001	618.6	240.4	378.1	691	<0,000001	116.4	Q6PD74
MLR5	<0,000001	146.4	524.6	-378.1	691	<0,000001	116.4	Q02045
WWP1	<0,000001	618.6	240.5	378.1	694	<0,000001	116.4	Q9H0M0
KCIP4	<0,000001	146.4	524.5	-378.1	696.5	<0,000001	116.4	Q6PIL6
PHEX	<0,000001	146.4	524.5	-378.1	699	<0,000001	116.4	P78562
HSPA9B	<0,000001	618.6	240.5	378.1	699.5	<0,000001	116.4	P38646
GMDS	<0,000001	146.4	524.5	-378.1	700	<0,000001	116.4	O60547
CHIP	<0,000001	618.5	240.5	378.1	704	<0,000001	116.4	Q9UNE7
Transgelin-2	<0,000001	618.5	240.5	378.1	704	<0,000001	116.4	P37802
F162A	<0,000001	618.5	240.5	378.1	705	<0,000001	116.4	Q96A26
S26A7	<0,000001	618.5	240.5	378.1	706.5	<0,000001	116.4	Q8TE54
IL-15	<0,000001	618.5	240.5	378	709	<0,000001	116.4	P40933
UBP8	<0,000001	618.5	240.5	378	709	<0,000001	116.4	P40818
TCPTP	<0,000001	146.5	524.5	-378	710	<0,000001	116.4	P17706
ATG7	<0,000001	146.5	524.5	-378	710	<0,000001	116.4	O95352
ZN526	<0,000001	146.5	524.5	-378	712	<0,000001	116.4	Q8TF50
RB27A	<0,000001	146.5	524.5	-378	713	<0,000001	116.4	P51159
Cadherin-11	<0,000001	146.5	524.5	-378	714	<0,000001	116.4	P55287
GGH	<0,000001	618.5	240.5	378	716	<0,000001	116.4	Q92820
FBXL4	<0,000001	146.5	524.5	-378	716	<0,000001	116.4	Q9UKA2
MAMC2	<0,000001	618.5	240.5	378	717	<0,000001	116.4	Q7Z304
LPPL	<0,000001	146.5	524.5	-378	717	<0,000001	116.4	Q05315
IL-1 sR9	<0,000001	618.5	240.5	378	721	<0,000001	116.4	Q9NP60
PTH2	<0,000001	146.5	524.5	-378	722.5	<0,000001	116.4	Q9Y3E5
GPC4	<0,000001	146.5	524.5	-378	724	<0,000001	116.3	O75487
HN1	<0,000001	618.5	240.5	378	725	<0,000001	116.3	Q9UK76
MIOX	<0,000001	146.5	524.5	-377.9	726	<0,000001	116.3	Q9UGB7
STC2	<0,000001	146.5	524.5	-377.9	730	<0,000001	116.3	O76061
CX7A1	<0,000001	618.4	240.5	377.9	732	<0,000001	116.3	P24310
BRD1	<0,000001	146.6	524.5	-377.9	732	<0,000001	116.3	O95696
LRC32	<0,000001	618.4	240.5	377.9	732.5	<0,000001	116.3	Q14392
POLI	<0,000001	146.6	524.5	-377.9	733	<0,000001	116.3	Q9UNA4
SYIC	<0,000001	146.6	524.5	-377.9	733	<0,000001	116.3	P41252
Inhibin bB chain	<0,000001	618.4	240.5	377.9	737	<0,000001	116.3	P09529
GAS-6	<0,000001	146.6	524.4	-377.9	740	<0,000001	116.3	Q14393
CD47	<0,000001	618.4	240.6	377.9	740.5	<0,000001	116.3	Q08722
PPT1	<0,000001	618.4	240.6	377.9	743	<0,000001	116.3	P50897
Ornithine decarboxylase antizyme	<0,000001	146.6	524.4	-377.9	743	<0,000001	116.3	P54368
PCAT2	<0,000001	146.6	524.4	-377.9	743	<0,000001	116.3	Q7L5N7
QPCTL	<0,000001	618.4	240.6	377.8	745.5	<0,000001	116.3	Q9NXS2
Dtk	<0,000001	146.6	524.4	-377.8	746	<0,000001	116.3	Q06418
FA69C	<0,000001	618.4	240.6	377.8	748	<0,000001	116.3	Q0P6D2
MGAT1	<0,000001	146.6	524.4	-377.8	749	<0,000001	116.3	P26572
TEN3	<0,000001	146.6	524.4	-377.8	751	<0,000001	116.3	Q9P273
Ephrin-B3	<0,000001	146.6	524.4	-377.8	752	<0,000001	116.3	Q15768
PROL1	<0,000001	146.6	524.4	-377.8	753	<0,000001	116.3	Q99935
ZN334	<0,000001	618.4	240.6	377.8	757	<0,000001	116.2	Q9HCZ1
RYK	<0,000001	146.6	524.4	-377.8	757	<0,000001	116.2	P34925
GORAB	<0,000001	146.6	524.4	-377.8	759	<0,000001	116.2	Q5T7V8
MAdCAM-1	<0,000001	618.3	240.6	377.8	761	<0,000001	116.2	Q13477
Glycodelin	<0,000001	146.7	524.4	-377.8	761	<0,000001	116.2	P09466
DNJA2	<0,000001	146.7	524.4	-377.7	762	<0,000001	116.2	O60884
PB1	<0,000001	618.3	240.6	377.7	763.5	<0,000001	116.2	Q86U86
VWA1	<0,000001	146.7	524.4	-377.7	767	<0,000001	116.2	Q6PCB0
WFKN1	<0,000001	146.7	524.4	-377.7	769	<0,000001	116.2	Q96NZ8
Aldose reductase-like	<0,000001	146.7	524.4	-377.7	769	<0,000001	116.2	O60218
BGN	<0,000001	146.7	524.4	-377.7	771	<0,000001	116.2	P21810
ST2B1	<0,000001	618.3	240.6	377.7	772	<0,000001	116.2	O00204
UBL4A	<0,000001	146.7	524.4	-377.7	775	<0,000001	116.2	P11441
DNS2B	<0,000001	146.7	524.4	-377.7	778	<0,000001	116.2	Q8WZ79
PDE9A	<0,000001	146.7	524.4	-377.7	779	<0,000001	116.2	O76083
Siglec-3	<0,000001	618.3	240.6	377.6	783	<0,000001	116.2	P20138
CALCB	<0,000001	146.7	524.4	-377.6	783	<0,000001	116.2	P10092
PTN7	<0,000001	146.7	524.4	-377.6	783	<0,000001	116.2	P35236
CRAC1	<0,000001	146.7	524.4	-377.6	786	<0,000001	116.1	Q9NQ79
RB11A	<0,000001	618.3	240.6	377.6	786	<0,000001	116.1	P62491
IF1AX	<0,000001	146.7	524.4	-377.6	787	<0,000001	116.1	P47813
D-dopachrome decarboxylase	<0,000001	146.7	524.4	-377.6	787	<0,000001	116.1	P30046
WFD11	<0,000001	146.7	524.3	-377.6	788	<0,000001	116.1	Q8NEX6
EIF1B	<0,000001	618.3	240.7	377.6	789	<0,000001	116.1	O60739
DCLK3	<0,000001	618.2	240.7	377.6	792	<0,000001	116.1	Q9C098
Keratin 17	<0,000001	618.2	240.7	377.6	793	<0,000001	116.1	Q04695
MA1B1	<0,000001	618.2	240.7	377.6	795	<0,000001	116.1	Q9UKM7
CISD2	<0,000001	146.8	524.3	-377.6	797	<0,000001	116.1	Q8N5K1
SYTC	<0,000001	618.2	240.7	377.5	799	<0,000001	116.1	P26639
TXNIP	<0,000001	146.8	524.3	-377.5	800	<0,000001	116.1	Q9H3M7
RBM23	<0,000001	618.2	240.7	377.5	802	<0,000001	116.1	Q86U06
TRAF4	<0,000001	146.8	524.3	-377.5	802	<0,000001	116.1	Q9BUZ4
NUDC3	<0,000001	146.8	524.3	-377.5	808.5	<0,000001	116.1	Q8IVD9
Galectin-3	<0,000001	618.2	240.7	377.5	811	<0,000001	116.1	P17931
FAK2	<0,000001	618.2	240.7	377.5	812	<0,000001	116.1	Q14289
SDF2	<0,000001	146.8	524.3	-377.5	812	<0,000001	116.1	Q99470
SUGT1	<0,000001	618.2	240.7	377.5	813	<0,000001	116.1	Q9Y2Z0
HDGR3	<0,000001	146.9	524.3	-377.4	820	<0,000001	116	Q9Y3E1
C56D1	<0,000001	618.1	240.7	377.4	821.5	<0,000001	116	Q8N8Q1
CD69	<0,000001	146.9	524.3	-377.4	823	<0,000001	116	Q07108
Factor I	<0,000001	618.1	240.7	377.4	823	<0,000001	116	P05156
BTG2	<0,000001	146.9	524.3	-377.4	824	<0,000001	116	P78543
RAD51	<0,000001	618.1	240.7	377.4	826	<0,000001	116	Q06609
RAN	<0,000001	618.1	240.7	377.4	826.5	<0,000001	116	P62826
RCAS1	<0,000001	618.1	240.7	377.4	827	<0,000001	116	O00559
Maspin	<0,000001	146.9	524.3	-377.4	827	<0,000001	116	P36952
MYZAP	<0,000001	146.9	524.3	-377.4	828	<0,000001	116	P0CAP1
MCP-2	<0,000001	146.9	524.3	-377.4	828.5	<0,000001	116	P80075
MAPK5	<0,000001	146.9	524.3	-377.4	829	<0,000001	116	Q8IW41
GLT11	<0,000001	618.1	240.7	377.4	831	<0,000001	116	Q8NCW6
17-beta-HSD 1	<0,000001	146.9	524.3	-377.4	831	<0,000001	116	P14061
VCC1	<0,000001	618.1	240.7	377.4	832	<0,000001	116	Q6UXB2
MFN1	<0,000001	618.1	240.7	377.4	833	<0,000001	116	Q8IWA4
LAG-1	<0,000001	146.9	524.3	-377.4	833	<0,000001	116	Q8NHW4
Tissue transglutaminase	<0,000001	146.9	524.3	-377.4	833	<0,000001	116	P21980
HEM3	<0,000001	618.1	240.8	377.3	836	<0,000001	116	P08397
STX4	<0,000001	618.1	240.8	377.3	838	<0,000001	116	Q12846
SREC-II	<0,000001	146.9	524.2	-377.3	838	<0,000001	116	Q96GP6
TRAPPC4	<0,000001	146.9	524.2	-377.3	839	<0,000001	116	Q9Y296
Mammaglobin 2	<0,000001	618.1	240.8	377.3	839	<0,000001	116	O75556
NOE3	<0,000001	618.1	240.8	377.3	842	<0,000001	116	Q96PB7
IGLO5	<0,000001	618.1	240.8	377.3	842	<0,000001	116	A6NGN9
IFNA7	<0,000001	146.9	524.2	-377.3	842	<0,000001	116	P01567
LEAP2	<0,000001	618.1	240.8	377.3	843.5	<0,000001	116	Q969E1
DHB7	<0,000001	618.1	240.8	377.3	845	<0,000001	116	P56937
SYWC	<0,000001	618	240.8	377.3	850	<0,000001	115.9	P23381
Syntaxin-6	<0,000001	618	240.8	377.2	857	<0,000001	115.9	O43752
GI24	<0,000001	618	240.8	377.2	859	<0,000001	115.9	Q9H7M9
Proteasome subunit alpha type 5	<0,000001	618	240.8	377.2	860	<0,000001	115.9	P28066
EphA1	<0,000001	618	240.8	377.2	861	<0,000001	115.9	P21709
TAJ	<0,000001	147	524.2	-377.2	866	<0,000001	115.9	Q9NS68
Semaphorin-7A	<0,000001	618	240.8	377.2	867	<0,000001	115.9	O75326
NOP16	<0,000001	147	524.2	-377.2	867	<0,000001	115.9	Q9Y3C1
ADAMTS-5	<0,000001	147	524.2	-377.2	867	<0,000001	115.9	Q9UNA0
PATE	<0,000001	618	240.8	377.2	867.5	<0,000001	115.9	Q8WXA2
Tpo	<0,000001	618	240.8	377.1	871	<0,000001	115.9	P40225
SIAE	<0,000001	618	240.8	377.1	871	<0,000001	115.9	Q9HAT2
SYDC	<0,000001	618	240.8	377.1	871	<0,000001	115.9	P14868
KGP1B	<0,000001	618	240.8	377.1	875	<0,000001	115.9	Q13976
Perlecan	<0,000001	147	524.2	-377.1	875	<0,000001	115.9	P98160
VAMP1	<0,000001	147.1	524.2	-377.1	876	<0,000001	115.9	P23763
TM108	<0,000001	147.1	524.2	-377.1	877.5	<0,000001	115.9	Q6UXF1
MPZL2	<0,000001	617.9	240.8	377.1	880.5	<0,000001	115.8	O60487
IL-21	<0,000001	617.9	240.9	377.1	886.5	<0,000001	115.8	Q9HBE4
GDF-11/8	<0,000001	617.9	240.9	377	887	<0,000001	115.8	O95390 O14793
megalin	<0,000001	147.1	524.1	-377	887	<0,000001	115.8	P98164
NRG3	<0,000001	147.1	524.1	-377	887	<0,000001	115.8	P56975
TNFSF18	<0,000001	147.1	524.1	-377	887	<0,000001	115.8	Q9UNG2
DNJB4	<0,000001	617.9	240.9	377	888	<0,000001	115.8	Q9UDY4
PPIL1	<0,000001	147.1	524.1	-377	893	<0,000001	115.8	Q9Y3C6
Angiopoietin-1	<0,000001	617.9	240.9	377	893	<0,000001	115.8	Q15389
PCOC2	<0,000001	617.9	240.9	377	893	<0,000001	115.8	Q9UKZ9
ARMET	<0,000001	617.9	240.9	377	894	<0,000001	115.8	P55145
b-NGF	<0,000001	147.1	524.1	-377	894	<0,000001	115.8	P01138
GAPR1	<0,000001	617.9	240.9	377	895	<0,000001	115.8	Q9H4G4
MILK2	<0,000001	617.9	240.9	377	898	<0,000001	115.8	Q8IY33
CPXM1	<0,000001	147.1	524.1	-377	901	<0,000001	115.8	Q96SM3
GIP	<0,000001	147.1	524.1	-377	903.5	<0,000001	115.8	P09681
DUS23	<0,000001	147.2	524.1	-376.9	906	<0,000001	115.8	Q9BVJ7
SETD2	<0,000001	147.2	524.1	-376.9	908.5	<0,000001	115.8	Q9BYW2
KCTD5	<0,000001	147.2	524.1	-376.9	909	<0,000001	115.8	Q9NXV2
RCL	<0,000001	617.8	240.9	376.9	910	<0,000001	115.8	O43598
CgA	<0,000001	617.8	240.9	376.9	912	<0,000001	115.7	P10645
CD26	<0,000001	147.2	524.1	-376.9	913	<0,000001	115.7	P27487
LDH-H 1	<0,000001	617.8	240.9	376.9	914	<0,000001	115.7	P07195
LRRT1	<0,000001	147.2	524.1	-376.9	914	<0,000001	115.7	Q86UE6
Profilin II	<0,000001	147.2	524.1	-376.9	915	<0,000001	115.7	P35080
TIMP-4	<0,000001	617.8	240.9	376.9	915	<0,000001	115.7	Q99727
NFAC4	<0,000001	147.2	524.1	-376.9	917	<0,000001	115.7	Q14934
CDKA2	<0,000001	147.2	524.1	-376.9	918	<0,000001	115.7	O75956
HMG-1	<0,000001	617.8	240.9	376.8	923	<0,000001	115.7	P09429
PSA2	<0,000001	147.2	524.1	-376.8	923	<0,000001	115.7	P25787
CPNE1	<0,000001	617.8	240.9	376.8	924	<0,000001	115.7	Q99829
HAI-1	<0,000001	617.8	240.9	376.8	924	<0,000001	115.7	O43278
RGS7	<0,000001	147.2	524.1	-376.8	927	<0,000001	115.7	P49802
Holo-TC I	<0,000001	617.8	240.9	376.8	928	<0,000001	115.7	P20061
SC5A5	<0,000001	617.8	240.9	376.8	930	<0,000001	115.7	Q92911
SPHK2	<0,000001	147.2	524.1	-376.8	930	<0,000001	115.7	Q9NRA0
CRDL1	<0,000001	147.2	524.1	-376.8	930	<0,000001	115.7	Q9BU40
UBE2B	<0,000001	147.3	524	-376.8	934.5	<0,000001	115.7	P63146
CAD15	<0,000001	147.3	524	-376.8	937	<0,000001	115.7	P55291
p53	<0,000001	617.7	241	376.8	940	<0,000001	115.7	P04637
EPHA7	<0,000001	617.7	241	376.7	942.5	<0,000001	115.7	Q15375
MUSK	<0,000001	617.7	241	376.7	943	<0,000001	115.6	O15146
SCAR5	<0,000001	617.7	241	376.7	943	<0,000001	115.6	Q6ZMJ2
LRC25	<0,000001	617.7	241	376.7	944.5	<0,000001	115.6	Q8N386
HIF-1a	<0,000001	147.3	524	-376.7	945	<0,000001	115.6	Q16665
DNA polymerase subunit delta 4	<0,000001	147.3	524	-376.7	945	<0,000001	115.6	Q9HCU8
Vaspin	<0,000001	617.7	241	376.7	946	<0,000001	115.6	Q8IW75
CHD7	<0,000001	147.3	524	-376.7	946	<0,000001	115.6	Q9P2D1
SLIT1	<0,000001	147.3	524	-376.7	948	<0,000001	115.6	O75093
CDSN	<0,000001	617.7	241	376.7	951	<0,000001	115.6	Q15517
ZN566	<0,000001	617.7	241	376.7	952	<0,000001	115.6	Q969W8
fibromodulin	<0,000001	617.7	241	376.7	952	<0,000001	115.6	Q06828
OTUB2	<0,000001	147.3	524	-376.7	953	<0,000001	115.6	Q96DC9
CTLA-4	<0,000001	147.3	524	-376.7	954	<0,000001	115.6	P16410
Sorting nexin 4	<0,000001	147.3	524	-376.7	955	<0,000001	115.6	O95219
RAB32	<0,000001	147.3	524	-376.7	955	<0,000001	115.6	Q13637
ZNF41	<0,000001	147.3	524	-376.7	957	<0,000001	115.6	P51814
HERC1	<0,000001	147.3	524	-376.7	957	<0,000001	115.6	Q15751
CEA20	<0,000001	147.3	524	-376.7	958	<0,000001	115.6	Q6UY09
S100Z	<0,000001	147.3	524	-376.6	960	<0,000001	115.6	Q8WXG8
sL-Selectin	<0,000001	617.6	241	376.6	962	<0,000001	115.6	P14151
sFRP-3	<0,000001	617.6	241	376.6	962.5	<0,000001	115.6	Q92765
Mx1	<0,000001	617.6	241	376.6	963	<0,000001	115.6	P20591
BOC	<0,000001	147.4	524	-376.6	963.5	<0,000001	115.6	Q9BWV1
PTHD3	<0,000001	147.4	524	-376.6	965	<0,000001	115.6	Q3KNS1
MIME	<0,000001	147.4	524	-376.6	965	<0,000001	115.6	P20774
SULT 2A1	<0,000001	147.4	524	-376.6	967.5	<0,000001	115.6	Q06520
FGFP3	<0,000001	617.6	241	376.6	968.5	<0,000001	115.6	Q8TAT2
NFASC	<0,000001	617.6	241	376.6	970	<0,000001	115.6	O94856
RNS13	<0,000001	147.4	524	-376.6	970	<0,000001	115.6	Q5GAN3
RAB18	<0,000001	617.6	241	376.6	973	<0,000001	115.6	Q9NP72
SIAT1	<0,000001	147.4	524	-376.6	973	<0,000001	115.6	P15907
Thymidine kinase	<0,000001	617.6	241	376.6	973.5	<0,000001	115.6	P04183
RIPK2	<0,000001	617.6	241	376.6	976	<0,000001	115.5	O43353
MO2R1	<0,000001	147.4	523.9	-376.5	979	<0,000001	115.5	Q8TD46
Ephrin-A2	<0,000001	617.6	241.1	376.5	988	<0,000001	115.5	O43921
SIG12	<0,000001	617.6	241.1	376.5	989	<0,000001	115.5	Q96PQ1
GEMI	<0,000001	147.4	523.9	-376.5	990	<0,000001	115.5	O75496
ORN	<0,000001	617.5	241.1	376.5	993	<0,000001	115.5	Q9Y3B8
PEX5	<0,000001	147.5	523.9	-376.5	993	<0,000001	115.5	P50542
GSTT2	<0,000001	147.5	523.9	-376.5	994	<0,000001	115.5	P0CG30
TICN3	<0,000001	617.5	241.1	376.4	994.5	<0,000001	115.5	Q9BQ16
KSYK	<0,000001	617.5	241.1	376.4	996	<0,000001	115.5	P43405
T132D	<0,000001	617.5	241.1	376.4	1001	<0,000001	115.5	Q14C87
ARL14	<0,000001	147.5	523.9	-376.4	1003	<0,000001	115.5	Q8N4G2
EFHD1	<0,000001	147.5	523.9	-376.4	1006	<0,000001	115.5	Q9BUP0
G-CSF-R	<0,000001	147.5	523.9	-376.4	1008	<0,000001	115.4	Q99062
MAPK14	<0,000001	147.5	523.9	-376.4	1008	<0,000001	115.4	Q16539
MO2R2	<0,000001	147.5	523.9	-376.4	1011	<0,000001	115.4	Q6Q8B3
G0S2	<0,000001	147.5	523.9	-376.4	1012	<0,000001	115.4	P27469
TRUA	<0,000001	147.5	523.9	-376.3	1013	<0,000001	115.4	Q9Y606
ELK1	<0,000001	617.5	241.1	376.3	1013	<0,000001	115.4	P19419
KI2L2	<0,000001	147.5	523.9	-376.3	1016	<0,000001	115.4	P43627
ELF5	<0,000001	147.6	523.9	-376.3	1020	<0,000001	115.4	Q9UKW6
TMM70	<0,000001	147.6	523.9	-376.3	1021	<0,000001	115.4	Q9BUB7
cSHMT	<0,000001	147.6	523.9	-376.3	1021	<0,000001	115.4	P34896
Insulin	<0,000001	147.6	523.9	-376.3	1025	<0,000001	115.4	P01308
KRA24	<0,000001	617.4	241.2	376.3	1026	<0,000001	115.4	Q9BYR9
SLC31	<0,000001	147.6	523.8	-376.3	1029	<0,000001	115.4	Q07837
4-1BB ligand	<0,000001	147.6	523.8	-376.3	1030	<0,000001	115.4	P41273
PLPP	<0,000001	617.4	241.2	376.2	1031	<0,000001	115.4	Q96GD0
XTP3B	<0,000001	617.4	241.2	376.2	1033	<0,000001	115.4	Q96DZ1
ZAP70	<0,000001	147.6	523.8	-376.2	1037	<0,000001	115.3	P43403
F163B	<0,000001	617.4	241.2	376.2	1039	<0,000001	115.3	P0C2L3
PECAM-1	<0,000001	617.4	241.2	376.2	1042	<0,000001	115.3	P16284
OSTM1	<0,000001	147.6	523.8	-376.2	1045	<0,000001	115.3	Q86WC4
AMPK a2b2g1	<0,000001	617.3	241.2	376.2	1048	<0,000001	115.3	P54646 O43741 P54619
CCPG1	<0,000001	147.7	523.8	-376.1	1049	<0,000001	115.3	Q9ULG6
NPM1	<0,000001	617.3	241.2	376.1	1049	<0,000001	115.3	P06748
L37A2	<0,000001	617.3	241.2	376.1	1053	<0,000001	115.3	A6NM11
TGM1	<0,000001	147.7	523.8	-376.1	1053	<0,000001	115.3	P22735
D106A	<0,000001	147.7	523.8	-376.1	1055	<0,000001	115.3	Q8N104
SMD3	<0,000001	147.7	523.8	-376.1	1057	<0,000001	115.3	P62318
KI2L1	<0,000001	617.3	241.2	376.1	1057	<0,000001	115.3	P43626
IL-6 sRa	<0,000001	617.3	241.2	376.1	1057	<0,000001	115.3	P08887
S100A16	<0,000001	147.7	523.8	-376.1	1057	<0,000001	115.3	Q96FQ6
NFH	<0,000001	147.7	523.8	-376.1	1058	<0,000001	115.3	P12036
RN128	<0,000001	617.3	241.2	376.1	1062	<0,000001	115.3	Q8TEB7
GABR2	<0,000001	147.7	523.8	-376.1	1062	<0,000001	115.3	O75899
KS6B1	<0,000001	147.7	523.8	-376.1	1064	<0,000001	115.3	P23443
CATO	<0,000001	617.3	241.2	376.1	1065	<0,000001	115.3	P43234
FCRL3	<0,000001	617.3	241.2	376.1	1065	<0,000001	115.3	Q96P31
ECOP	<0,000001	617.3	241.2	376	1070	<0,000001	115.2	Q96AW1
p21	<0,000001	617.3	241.2	376	1073	<0,000001	115.2	P38936
KCNF1	<0,000001	617.2	241.3	376	1079	<0,000001	115.2	Q9H3M0
TINAL	<0,000001	617.2	241.3	376	1081	<0,000001	115.2	Q9GZM7
HCC-4	<0,000001	617.2	241.3	376	1081	<0,000001	115.2	O15467
CACO2	<0,000001	617.2	241.3	376	1083	<0,000001	115.2	Q13137
PSMG3	<0,000001	147.8	523.7	-375.9	1087	<0,000001	115.2	Q9BT73
MMP-13	<0,000001	147.8	523.7	-375.9	1087	<0,000001	115.2	P45452
FGR	<0,000001	147.8	523.7	-375.9	1088	<0,000001	115.2	P09769
DB113	<0,000001	617.2	241.3	375.9	1089	<0,000001	115.2	Q30KQ7
PTK6	<0,000001	147.8	523.7	-375.9	1090	<0,000001	115.2	Q13882
RELT	<0,000001	147.8	523.7	-375.9	1093	<0,000001	115.2	Q969Z4
PDE4D	<0,000001	147.8	523.7	-375.9	1096	<0,000001	115.2	Q08499
VAT1	<0,000001	617.2	241.3	375.9	1100	<0,000001	115.1	Q99536
GDE5	<0,000001	617.2	241.3	375.8	1104	<0,000001	115.1	Q9NPB8
AREG	<0,000001	617.2	241.3	375.8	1104	<0,000001	115.1	P15514
NEO1	<0,000001	147.9	523.7	-375.8	1106	<0,000001	115.1	Q92859
PDGFD	<0,000001	617.1	241.3	375.8	1107	<0,000001	115.1	Q9GZP0
NEUREGULIN-1	<0,000001	147.9	523.7	-375.8	1117	<0,000001	115.1	Q02297
FGF-3	<0,000001	147.9	523.7	-375.8	1118	<0,000001	115.1	P11487
KBP	<0,000001	617.1	241.3	375.8	1119	<0,000001	115.1	Q96EK5
UB2G1	<0,000001	617.1	241.3	375.8	1120	<0,000001	115.1	P62253
GV	<0,000001	617.1	241.4	375.7	1125	<0,000001	115.1	P39877
FADD	<0,000001	617.1	241.4	375.7	1127	<0,000001	115.1	Q13158
Glutaminyl cyclase	<0,000001	147.9	523.6	-375.7	1128	<0,000001	115.1	Q16769
FUT5	<0,000001	617.1	241.4	375.7	1129	<0,000001	115.1	Q11128
SYT11	<0,000001	147.9	523.6	-375.7	1133	<0,000001	115	Q9BT88
LYG2	<0,000001	617	241.4	375.7	1135	<0,000001	115	Q86SG7
PSP	<0,000001	617	241.4	375.7	1135	<0,000001	115	P05451
KCNG4	<0,000001	617	241.4	375.6	1142	<0,000001	115	Q8TDN1
CC167	<0,000001	148	523.6	-375.6	1142	<0,000001	115	Q9P0B6
Securin	<0,000001	148	523.6	-375.6	1142	<0,000001	115	O95997
PIK3CA/PIK3R1	<0,000001	148	523.6	-375.6	1146	<0,000001	115	P42336 P27986
Sema E	<0,000001	617	241.4	375.6	1148	<0,000001	115	Q99985
MBD4	<0,000001	148	523.6	-375.6	1148	<0,000001	115	O95243
ULBP-3	<0,000001	148	523.6	-375.6	1149	<0,000001	115	Q9BZM4
SREC-I	<0,000001	617	241.4	375.6	1150	<0,000001	115	Q14162
RM02	<0,000001	148	523.6	-375.6	1154	<0,000001	115	Q5T653
TNF sR-I	<0,000001	617	241.4	375.6	1154	<0,000001	115	P19438
Carbohydrate sulfotransferase 9	<0,000001	148	523.6	-375.6	1155	<0,000001	115	Q7L1S5
IL32	<0,000001	148	523.6	-375.5	1160	<0,000001	115	P24001
LRC3B	<0,000001	148	523.6	-375.5	1161	<0,000001	114.9	Q96PB8
SPRN	<0,000001	616.9	241.4	375.5	1163	<0,000001	114.9	Q5BIV9
DUS15	<0,000001	148.1	523.6	-375.5	1163	<0,000001	114.9	Q9H1R2
OSCAR	<0,000001	148.1	523.6	-375.5	1166	<0,000001	114.9	Q8IYS5
GP135	<0,000001	148.1	523.6	-375.5	1166	<0,000001	114.9	Q8IZ08
STX1B	<0,000001	616.9	241.4	375.5	1166	<0,000001	114.9	P61266
NRX1A	<0,000001	616.9	241.4	375.5	1166	<0,000001	114.9	Q9ULB1
Secretin	<0,000001	148.1	523.5	-375.5	1170	<0,000001	114.9	P09683
NDUS4	<0,000001	616.9	241.5	375.5	1172	<0,000001	114.9	O43181
D3D2	<0,000001	616.9	241.5	375.5	1173	<0,000001	114.9	P42126
ZN75D	<0,000001	148.1	523.5	-375.5	1173	<0,000001	114.9	P51815
Carboxypeptidase B1	<0,000001	616.9	241.5	375.4	1177	<0,000001	114.9	P15086
ATP4B	<0,000001	148.1	523.5	-375.4	1177	<0,000001	114.9	P51164
UBP28	<0,000001	148.1	523.5	-375.4	1181	<0,000001	114.9	Q96RU2
KS6A6	<0,000001	148.1	523.5	-375.4	1182	<0,000001	114.9	Q9UK32
Osteocalcin	<0,000001	616.9	241.5	375.4	1188	<0,000001	114.9	P02818
KI2S2	<0,000001	616.9	241.5	375.4	1188	<0,000001	114.9	P43631
IVD	<0,000001	616.9	241.5	375.4	1190	<0,000001	114.9	P26440
PLXA1	<0,000001	616.9	241.5	375.4	1190	<0,000001	114.9	Q9UIW2
ARC1B	<0,000001	616.9	241.5	375.4	1190	<0,000001	114.9	O15143
VSIG2	<0,000001	616.8	241.5	375.3	1192	<0,000001	114.9	Q96IQ7
EYS	<0,000001	148.2	523.5	-375.3	1193	<0,000001	114.8	Q5T1H1
granzyme A	<0,000001	148.2	523.5	-375.3	1194	<0,000001	114.8	P12544
PCYXL	<0,000001	148.2	523.5	-375.3	1199	<0,000001	114.8	Q8NBM8
SPINK5	<0,000001	616.8	241.5	375.3	1202	<0,000001	114.8	Q9NQ38
TSLP	<0,000001	616.8	241.5	375.3	1203	<0,000001	114.8	Q969D9
QOR	<0,000001	616.8	241.5	375.3	1206	<0,000001	114.8	Q08257
KCE1L	<0,000001	148.2	523.5	-375.3	1206	<0,000001	114.8	Q9UJ90
Trypsin 2	<0,000001	616.8	241.5	375.3	1207	<0,000001	114.8	P07478
HB-EGF	<0,000001	616.8	241.5	375.3	1209	<0,000001	114.8	Q99075
CART	<0,000001	148.2	523.5	-375.2	1211	<0,000001	114.8	Q16568
SLAF7	<0,000001	148.2	523.5	-375.2	1212	<0,000001	114.8	Q9NQ25
GMPR1	<0,000001	616.8	241.5	375.2	1214	<0,000001	114.8	P36959
TIG2	<0,000001	616.8	241.5	375.2	1215	<0,000001	114.8	Q99969
CD37	<0,000001	148.2	523.4	-375.2	1218	<0,000001	114.8	P11049
IL-34	<0,000001	616.7	241.6	375.2	1220	<0,000001	114.8	Q6ZMJ4
F172A	<0,000001	148.3	523.4	-375.2	1221	<0,000001	114.8	Q8WUF8
Tenascin-X	<0,000001	616.7	241.6	375.2	1222	<0,000001	114.8	P22105
Parathyroid Hormone1-34	<0,000001	616.7	241.6	375.2	1224	<0,000001	114.7	P01270
WFKN2	<0,000001	616.7	241.6	375.2	1225	<0,000001	114.7	Q8TEU8
HOGA1	<0,000001	616.7	241.6	375.2	1226	<0,000001	114.7	Q86XE5
UB2L3	<0,000001	616.7	241.6	375.1	1229	<0,000001	114.7	P68036
PCDGA	<0,000001	148.3	523.4	-375.1	1234	<0,000001	114.7	Q9Y5H3
MXRA8	<0,000001	148.3	523.4	-375.1	1235	<0,000001	114.7	Q9BRK3
FGF7	<0,000001	616.7	241.6	375.1	1235	<0,000001	114.7	P21781
NEK7	<0,000001	616.7	241.6	375.1	1235	<0,000001	114.7	Q8TDX7
BLMH	<0,000001	148.3	523.4	-375.1	1237	<0,000001	114.7	Q13867
ASAP2	<0,000001	616.7	241.6	375.1	1238	<0,000001	114.7	O43150
IL-16	<0,000001	616.7	241.6	375.1	1240	<0,000001	114.7	Q14005
SIA10	<0,000001	616.7	241.6	375.1	1241	<0,000001	114.7	Q9Y274
ARLY	<0,000001	616.7	241.6	375.1	1245	<0,000001	114.7	P04424
a2-HS-Glycoprotein	<0,000001	616.7	241.6	375.1	1245	<0,000001	114.7	P02765
SCAD	<0,000001	148.3	523.4	-375	1247	<0,000001	114.7	P16219
GNA1	<0,000001	616.7	241.6	375	1248	<0,000001	114.7	Q96EK6
CHC10	<0,000001	616.6	241.6	375	1249	<0,000001	114.7	Q8WYQ3
SIA7A	<0,000001	148.4	523.4	-375	1249	<0,000001	114.7	Q9NSC7
EFNB2	<0,000001	616.6	241.6	375	1252	<0,000001	114.7	P52799
Endoglin	<0,000001	616.6	241.6	375	1253	<0,000001	114.7	P17813
Dkk-4	<0,000001	148.4	523.4	-375	1257	<0,000001	114.6	Q9UBT3
NUPL	<0,000001	616.6	241.6	375	1257	<0,000001	114.6	P52594
ADXL	<0,000001	148.4	523.4	-375	1260	<0,000001	114.6	Q6P4F2
SNPH	<0,000001	148.4	523.4	-375	1260	<0,000001	114.6	O15079
TGF-b R II	<0,000001	148.4	523.4	-375	1260	<0,000001	114.6	P37173
SEM6B	<0,000001	148.4	523.3	-374.9	1269	<0,000001	114.6	Q9H3T3
CLC4D	<0,000001	148.4	523.3	-374.9	1271	<0,000001	114.6	Q8WXI8
ISM1	<0,000001	148.4	523.3	-374.9	1272	<0,000001	114.6	B1AKI9
BTG	<0,000001	616.6	241.7	374.9	1273	<0,000001	114.6	P02775
SUSD1	<0,000001	148.4	523.3	-374.9	1273	<0,000001	114.6	Q6UWL2
PMS2	<0,000001	148.5	523.3	-374.9	1279	<0,000001	114.6	P54278
ANK2	<0,000001	148.5	523.3	-374.9	1281	<0,000001	114.6	Q01484
EGLN1	<0,000001	616.5	241.7	374.8	1282	<0,000001	114.6	Q9GZT9
Osteopontin	<0,000001	148.5	523.3	-374.8	1284	<0,000001	114.6	P10451
IL-17F	<0,000001	148.5	523.3	-374.8	1287	<0,000001	114.5	Q96PD4
MILR1	<0,000001	148.5	523.3	-374.8	1288	<0,000001	114.5	Q7Z6M3
lacritin	<0,000001	148.5	523.3	-374.8	1289	<0,000001	114.5	Q9GZZ8
IFNA1	<0,000001	148.5	523.3	-374.8	1290	<0,000001	114.5	P01562
RAB2A	<0,000001	616.5	241.7	374.8	1292	<0,000001	114.5	P61019
5HT2A	<0,000001	616.5	241.7	374.8	1296	<0,000001	114.5	P28223
ELK3	<0,000001	148.5	523.3	-374.8	1296	<0,000001	114.5	P41970
p60-Src	<0,000001	616.5	241.7	374.8	1297	<0,000001	114.5	P12931
IL-3	<0,000001	148.5	523.3	-374.8	1298	<0,000001	114.5	P08700
EPHB2	<0,000001	616.5	241.7	374.7	1303	<0,000001	114.5	P29323
CK-BB	<0,000001	148.6	523.3	-374.7	1307	<0,000001	114.5	P12277
CEA21	<0,000001	148.6	523.3	-374.7	1308	<0,000001	114.5	Q3KPI0
PAIP1	<0,000001	148.6	523.3	-374.7	1309	<0,000001	114.5	Q9H074
K1024	<0,000001	148.6	523.3	-374.7	1311	<0,000001	114.5	Q9UPX6
MDHC	<0,000001	616.4	241.7	374.7	1311	<0,000001	114.5	P40925
filamin A	<0,000001	616.4	241.8	374.7	1316	<0,000001	114.5	P21333
Syntenin 1	<0,000001	616.4	241.8	374.7	1316	<0,000001	114.5	O00560
SSU72	<0,000001	148.6	523.2	-374.6	1318	<0,000001	114.4	Q9NP77
CNTP2	<0,000001	616.4	241.8	374.6	1320	<0,000001	114.4	Q9UHC6
RET1G	<0,000001	616.4	241.8	374.6	1322	<0,000001	114.4	Q6H3X3
TRAIL	<0,000001	616.4	241.8	374.6	1325	<0,000001	114.4	P50591
HDAC2	<0,000001	616.4	241.8	374.6	1326	<0,000001	114.4	Q92769
Ferritin	<0,000001	616.4	241.8	374.6	1329	<0,000001	114.4	P02794 P02792
HINT2	<0,000001	616.4	241.8	374.6	1331	<0,000001	114.4	Q9BX68
PURA	<0,000001	616.4	241.8	374.6	1334	<0,000001	114.4	Q00577
C5	<0,000001	616.3	241.8	374.5	1335	<0,000001	114.4	P01031
GCKR	<0,000001	616.3	241.8	374.5	1336	<0,000001	114.4	Q14397
FOXL2	<0,000001	148.7	523.2	-374.5	1343	<0,000001	114.4	P58012
CTRC	<0,000001	148.7	523.2	-374.5	1346	<0,000001	114.4	Q99895
Gro-b	<0,000001	616.3	241.8	374.5	1348	<0,000001	114.3	P19875
Laminin gamma-2	<0,000001	616.3	241.8	374.5	1350	<0,000001	114.3	Q13753
ULBP-2	<0,000001	148.7	523.2	-374.5	1351	<0,000001	114.3	Q9BZM5
IL-18	<0,000001	616.3	241.8	374.4	1353	<0,000001	114.3	Q14116
KIF23	<0,000001	148.7	523.2	-374.4	1353	<0,000001	114.3	Q02241
F19A5	<0,000001	616.3	241.8	374.4	1354	<0,000001	114.3	Q7Z5A7
MFNG	<0,000001	616.3	241.8	374.4	1358	<0,000001	114.3	O00587
FANCL	<0,000001	148.7	523.2	-374.4	1359	<0,000001	114.3	Q9NW38
SH2D3	<0,000001	616.3	241.9	374.4	1360	<0,000001	114.3	Q8N5H7
RS4X	<0,000001	616.3	241.9	374.4	1360	<0,000001	114.3	P62701
Fucosyltransferase 3	<0,000001	148.7	523.1	-374.4	1362	<0,000001	114.3	P21217
SEM6C	<0,000001	148.7	523.1	-374.4	1363	<0,000001	114.3	Q9H3T2
CD032	<0,000001	616.2	241.9	374.4	1365	<0,000001	114.3	Q8N8J7
NPL4	<0,000001	616.2	241.9	374.4	1366	<0,000001	114.3	Q8TAT6
Alkaline phosphatase; placental	<0,000001	148.8	523.1	-374.4	1367	<0,000001	114.3	P05187
PPIE	<0,000001	148.8	523.1	-374.4	1367	<0,000001	114.3	Q9UNP9
DOT1L	<0,000001	148.8	523.1	-374.4	1368	<0,000001	114.3	Q8TEK3
HIBCH	<0,000001	616.2	241.9	374.4	1369	<0,000001	114.3	Q6NVY1
ABHEB	<0,000001	148.8	523.1	-374.3	1371	<0,000001	114.3	Q96IU4
AMGO1	<0,000001	616.2	241.9	374.3	1372	<0,000001	114.3	Q86WK6
AIF	<0,000001	616.2	241.9	374.3	1372	<0,000001	114.3	O95831
Magainin-2_XENLA	<0,000001	616.2	241.9	374.3	1373	<0,000001	114.3	P11006
Nectin-like protein 1	<0,000001	148.8	523.1	-374.3	1375	<0,000001	114.3	Q8N126
B4GT5	<0,000001	616.2	241.9	374.3	1378	<0,000001	114.3	O43286
GFAP	<0,000001	148.8	523.1	-374.3	1380	<0,000001	114.2	P14136
CD3E	<0,000001	148.8	523.1	-374.3	1383	<0,000001	114.2	P07766
GX	<0,000001	148.8	523.1	-374.3	1385	<0,000001	114.2	O15496
MBD1	<0,000001	616.2	241.9	374.3	1386	<0,000001	114.2	Q9UIS9
CLK2	<0,000001	616.2	241.9	374.2	1389	<0,000001	114.2	P49760
IMDH2	<0,000001	148.9	523.1	-374.2	1395	<0,000001	114.2	P12268
CENPW	<0,000001	148.9	523.1	-374.2	1398	<0,000001	114.2	Q5EE01
BMP10	<0,000001	148.9	523.1	-374.2	1399	<0,000001	114.2	O95393
FGFR-2	<0,000001	148.9	523.1	-374.2	1400	<0,000001	114.2	P21802
CRIS2	<0,000001	616.1	241.9	374.2	1401	<0,000001	114.2	P16562
LMOD1	<0,000001	616.1	241.9	374.2	1403	<0,000001	114.2	P29536
OSM	<0,000001	616.1	242	374.1	1412	<0,000001	114.1	P13725
RL12	<0,000001	616.1	242	374.1	1412	<0,000001	114.1	P30050
IgA	<0,000001	616.1	242	374.1	1413	<0,000001	114.1	P01876 P01877
Collagen alpha-3(VI)	<0,000001	616.1	242	374.1	1413	<0,000001	114.1	P12111
GIIE	<0,000001	148.9	523	-374.1	1415	<0,000001	114.1	Q9NZK7
Macrophage scavenger receptor	<0,000001	149	523	-374.1	1421	<0,000001	114.1	P21757
5NTC	<0,000001	616	242	374	1426	<0,000001	114.1	P49902
SRXN1	<0,000001	149	523	-374	1426	<0,000001	114.1	Q9BYN0
Urotensin-II	<0,000001	616	242	374	1427	<0,000001	114.1	O95399
LCB2	<0,000001	149	523	-374	1428	<0,000001	114.1	O15270
DNJB9	<0,000001	616	242	374	1437	<0,000001	114.1	Q9UBS3
MMP20	<0,000001	616	242	374	1438	<0,000001	114.1	O60882
Cytochrome P450 3A4	<0,000001	149	523	-373.9	1447	<0,000001	114	P08684
Caspase-2	<0,000001	149.1	523	-373.9	1450	<0,000001	114	P42575
SORC2	<0,000001	615.9	242	373.9	1452	<0,000001	114	Q96PQ0
MAGBA	<0,000001	149.1	523	-373.9	1452	<0,000001	114	Q96LZ2
MCF2L	<0,000001	615.9	242	373.9	1453	<0,000001	114	O15068
K6PF	<0,000001	615.9	242	373.9	1454	<0,000001	114	P08237
JAML1	<0,000001	149.1	522.9	-373.9	1457	<0,000001	114	Q86YT9
PPC1A	<0,000001	149.1	522.9	-373.8	1462	<0,000001	114	Q5VZY2
ATF6A	<0,000001	615.9	242.1	373.8	1462	<0,000001	114	P18850
CYGB	<0,000001	149.1	522.9	-373.8	1464	<0,000001	114	Q8WWM9
CRIS3	<0,000001	149.1	522.9	-373.8	1472	<0,000001	113.9	P54108
KTDAP	<0,000001	149.1	522.9	-373.8	1474	<0,000001	113.9	P60985
PRAF3	<0,000001	615.9	242.1	373.8	1475	<0,000001	113.9	O75915
HS3SB	<0,000001	149.2	522.9	-373.7	1480	<0,000001	113.9	Q9Y662
KIN17	<0,000001	149.2	522.9	-373.7	1493	<0,000001	113.9	O60870
EVL	<0,000001	615.8	242.1	373.6	1497	<0,000001	113.9	Q9UI08
CRIP2	<0,000001	615.8	242.1	373.6	1497	<0,000001	113.9	P52943
CYTT	<0,000001	615.8	242.1	373.6	1499	<0,000001	113.9	P09228
RDH16	<0,000001	615.8	242.1	373.6	1500	<0,000001	113.9	O75452
STAR5	<0,000001	149.2	522.9	-373.6	1501	<0,000001	113.9	Q9NSY2
STAT	<0,000001	615.8	242.2	373.6	1503	<0,000001	113.8	P02808
UN93B	<0,000001	149.3	522.8	-373.6	1507	<0,000001	113.8	Q9H1C4
Endothelin 3	<0,000001	149.3	522.8	-373.6	1509	<0,000001	113.8	P14138
Calpastatin	<0,000001	149.3	522.8	-373.6	1511	<0,000001	113.8	P20810
GBRAP	<0,000001	615.7	242.2	373.6	1513	<0,000001	113.8	O95166
TMEM2	<0,000001	149.3	522.8	-373.5	1516	<0,000001	113.8	Q9UHN6
SPF30	<0,000001	149.3	522.8	-373.5	1517	<0,000001	113.8	O75940
Azurocidin	<0,000001	149.3	522.8	-373.5	1518	<0,000001	113.8	P20160
LIPR2	<0,000001	149.3	522.8	-373.5	1519	<0,000001	113.8	P54317
RANB3	<0,000001	615.7	242.2	373.5	1524	<0,000001	113.8	Q9H6Z4
SYFM	<0,000001	615.7	242.2	373.5	1526	<0,000001	113.8	O95363
PYY	<0,000001	615.7	242.2	373.5	1528	<0,000001	113.8	P10082
SIA7B	<0,000001	615.7	242.2	373.5	1529	<0,000001	113.8	Q9UJ37
MCEM1	<0,000001	149.3	522.8	-373.5	1529	<0,000001	113.8	Q8IX19
ARL6	<0,000001	615.7	242.2	373.5	1532	<0,000001	113.8	Q9H0F7
PELI2	<0,000001	149.3	522.8	-373.5	1532	<0,000001	113.8	Q9HAT8
ALCAM	<0,000001	615.7	242.2	373.4	1534	<0,000001	113.7	Q13740
SEM3G	<0,000001	615.6	242.2	373.4	1536	<0,000001	113.7	Q9NS98
hnRNP C1/C2	<0,000001	149.4	522.8	-373.4	1536	<0,000001	113.7	P07910
SHLB2	<0,000001	149.4	522.8	-373.4	1539	<0,000001	113.7	Q9NR46
GRAN	<0,000001	149.4	522.8	-373.4	1541	<0,000001	113.7	P28676
ORC6	<0,000001	615.6	242.2	373.4	1544	<0,000001	113.7	Q9Y5N6
GDF-11	<0,000001	149.4	522.8	-373.4	1547	<0,000001	113.7	O95390
TIMELESS	<0,000001	149.4	522.7	-373.3	1552	<0,000001	113.7	Q9UNS1
RHG36	<0,000001	149.4	522.7	-373.3	1555	<0,000001	113.7	Q6ZRI8
CSDE1	<0,000001	149.4	522.7	-373.3	1555	<0,000001	113.7	O75534
CDON	<0,000001	149.4	522.7	-373.3	1556	<0,000001	113.7	Q4KMG0
MOBL3	<0,000001	149.4	522.7	-373.3	1557	<0,000001	113.7	Q9Y3A3
SNX3	<0,000001	149.4	522.7	-373.3	1559	<0,000001	113.7	O60493
CSRP2	<0,000001	615.6	242.3	373.3	1561	<0,000001	113.7	Q16527
MAPIP	<0,000001	149.4	522.7	-373.3	1563	<0,000001	113.7	Q9Y2Q5
ARF4	<0,000001	615.5	242.3	373.3	1568	<0,000001	113.6	P18085
BMP-7	<0,000001	149.5	522.7	-373.2	1569	<0,000001	113.6	P18075
IGSF8	<0,000001	615.5	242.3	373.2	1571	<0,000001	113.6	Q969P0
NT5D3	<0,000001	615.5	242.3	373.2	1574	<0,000001	113.6	Q86UY8
SYF2	<0,000001	149.5	522.7	-373.2	1577	<0,000001	113.6	O95926
MEG10	<0,000001	149.5	522.7	-373.2	1578	<0,000001	113.6	Q96KG7
BID	<0,000001	615.5	242.3	373.2	1579	<0,000001	113.6	P55957
ARL9	<0,000001	615.5	242.3	373.2	1580	<0,000001	113.6	Q6T311
PFD3	<0,000001	149.5	522.7	-373.2	1580	<0,000001	113.6	P61758
HBAT	<0,000001	149.5	522.7	-373.2	1581	<0,000001	113.6	P09105
COL11A2	<0,000001	615.5	242.3	373.2	1581	<0,000001	113.6	P13942
GON2	<0,000001	615.5	242.3	373.1	1586	<0,000001	113.6	O43555
CF058	<0,000001	615.5	242.3	373.1	1588	<0,000001	113.6	Q6P5S2
Proteasome beta chain	<0,000001	149.6	522.7	-373.1	1593	<0,000001	113.6	P28070
PLACL	<0,000001	615.4	242.3	373.1	1594	<0,000001	113.6	Q86WS3
EDA	<0,000001	615.4	242.3	373.1	1595	<0,000001	113.6	Q92838
BMP-1	<0,000001	615.4	242.4	373.1	1601	<0,000001	113.5	P13497
CC134	<0,000001	615.4	242.4	373.1	1603	<0,000001	113.5	Q9H6E4
TrkB	<0,000001	615.4	242.4	373	1604	<0,000001	113.5	Q16620
CD177	<0,000001	149.6	522.6	-373	1604	<0,000001	113.5	Q8N6Q3
RND1	<0,000001	149.6	522.6	-373	1605	<0,000001	113.5	Q92730
NXT1	<0,000001	615.4	242.4	373	1607	<0,000001	113.5	Q9UKK6
5HT7R	<0,000001	615.4	242.4	373	1607	<0,000001	113.5	P34969
QKI	<0,000001	149.6	522.6	-373	1612	<0,000001	113.5	Q96PU8
RORB	<0,000001	149.6	522.6	-373	1613	<0,000001	113.5	Q92753
DRAK2	<0,000001	149.6	522.6	-373	1615	<0,000001	113.5	O94768
p21-ARC	<0,000001	615.3	242.4	372.9	1624	<0,000001	113.5	O15145
ACPL2	<0,000001	149.7	522.6	-372.9	1627	<0,000001	113.4	Q8TE99
TSR3	<0,000001	149.7	522.6	-372.9	1633	<0,000001	113.4	Q9UJK0
PDILT	<0,000001	149.7	522.6	-372.9	1633	<0,000001	113.4	Q8N807
RAB17	<0,000001	615.3	242.4	372.9	1634	<0,000001	113.4	Q9H0T7
Carbonic anhydrase VII	<0,000001	149.7	522.6	-372.9	1634	<0,000001	113.4	P43166
KCRS	<0,000001	615.3	242.4	372.9	1637	<0,000001	113.4	P17540
TPPP2	<0,000001	615.3	242.4	372.9	1639	<0,000001	113.4	P59282
PLA1A	<0,000001	149.7	522.6	-372.8	1644	<0,000001	113.4	Q53H76
Troponin I	<0,000001	149.7	522.5	-372.8	1647	<0,000001	113.4	P19429
TMM46	<0,000001	149.7	522.5	-372.8	1649	<0,000001	113.4	Q6UWI4
STXB6	<0,000001	149.7	522.5	-372.8	1650	<0,000001	113.4	Q8NFX7
TLR2	<0,000001	149.8	522.5	-372.8	1651	<0,000001	113.4	O60603
FLRT2	<0,000001	615.2	242.5	372.8	1651	<0,000001	113.4	O43155
RAMP3	<0,000001	615.2	242.5	372.8	1653	<0,000001	113.4	O60896
TMM25	<0,000001	149.8	522.5	-372.8	1653	<0,000001	113.4	Q86YD3
F162B	<0,000001	149.8	522.5	-372.8	1655	<0,000001	113.4	Q5T6X4
RGS3	<0,000001	149.8	522.5	-372.7	1661	<0,000001	113.3	P49796
TKN4	<0,000001	615.2	242.5	372.7	1663	<0,000001	113.3	Q86UU9
OSB11	<0,000001	615.2	242.5	372.7	1668	<0,000001	113.3	Q9BXB4
Desmoglein-2	<0,000001	615.2	242.5	372.7	1671	<0,000001	113.3	Q14126
BDP1	<0,000001	615.2	242.5	372.7	1672	<0,000001	113.3	A6H8Y1
VAMP4	<0,000001	149.8	522.5	-372.7	1675	<0,000001	113.3	O75379
TMUB2	<0,000001	149.8	522.5	-372.7	1675	<0,000001	113.3	Q71RG4
SIA8F	<0,000001	149.8	522.5	-372.7	1675	<0,000001	113.3	P61647
DCE1	<0,000001	149.8	522.5	-372.6	1677	<0,000001	113.3	Q99259
CAPSL	<0,000001	149.8	522.5	-372.6	1678	<0,000001	113.3	Q8WWF8
Desmin	<0,000001	615.1	242.5	372.6	1679	<0,000001	113.3	P17661
THG1	<0,000001	615.1	242.5	372.6	1680	<0,000001	113.3	Q9NWX6
WBP2	<0,000001	615.1	242.5	372.6	1688	<0,000001	113.3	Q969T9
LAMP1	<0,000001	615.1	242.5	372.6	1688	<0,000001	113.3	P11279
MESD2	<0,000001	615.1	242.5	372.6	1689	<0,000001	113.2	Q14696
SH3L2	<0,000001	615.1	242.5	372.6	1693	<0,000001	113.2	Q9UJC5
Ig K chain V-I region HK102-like	<0,000001	149.9	522.5	-372.6	1693	<0,000001	113.2	0
Testican-1	<0,000001	149.9	522.4	-372.5	1698	<0,000001	113.2	Q08629
PTH1R	<0,000001	149.9	522.4	-372.5	1700	<0,000001	113.2	Q03431
SIG15	<0,000001	615.1	242.6	372.5	1702	<0,000001	113.2	Q6ZMC9
MAGE-6	<0,000001	149.9	522.4	-372.5	1703	<0,000001	113.2	P43360
BCAR3	<0,000001	615.1	242.6	372.5	1704	<0,000001	113.2	O75815
SNN	<0,000001	149.9	522.4	-372.5	1705	<0,000001	113.2	O75324
PNP	<0,000001	615.1	242.6	372.5	1707	<0,000001	113.2	P00491
SMDC1	<0,000001	149.9	522.4	-372.5	1707	<0,000001	113.2	Q9NPB0
AUGN	<0,000001	615	242.6	372.5	1709	<0,000001	113.2	Q9H1Z8
PNOC	<0,000001	150	522.4	-372.5	1709	<0,000001	113.2	Q13519
FLAP endonuclease-1	<0,000001	150	522.4	-372.4	1712	<0,000001	113.2	P39748
JARD2	<0,000001	150	522.4	-372.4	1716	<0,000001	113.2	Q92833
PKHA4	<0,000001	150	522.4	-372.4	1717	<0,000001	113.2	Q9H4M7
PCDG2	<0,000001	150	522.4	-372.4	1718	<0,000001	113.2	Q9Y5H1
Zyxin	<0,000001	615	242.6	372.4	1724	<0,000001	113.1	Q15942
[truncated: 2,613 more rows]

## Sheet: Feuil2
SeqId	SeqIdVersion	SomaId	TargetFullName	Target	UniProt
10000-28	3	SL019233	Beta-crystallin B2	CRBB2	P43320
10001-7	3	SL002564	RAF proto-oncogene serine/threonine-protein kinase	c-Raf	P04049
10003-15	3	SL019245	Zinc finger protein 41	ZNF41	P51814
10006-25	3	SL019228	ETS domain-containing protein Elk-1	ELK1	P19419
10008-43	3	SL019234	Guanylyl cyclase-activating protein 1	GUC1A	P43080
10011-65	3	SL019246	Inositol polyphosphate 5-phosphatase OCRL-1	OCRL	Q01968
10012-5	3	SL014669	SAM pointed domain-containing Ets transcription factor	SPDEF	O95238
10013-34	3	SL025418	Fc_MOUSE	Fc_MOUSE	Q99LC4
10014-31	3	SL007803	Zinc finger protein SNAI2	SLUG	O43623
10015-119	3	SL014924	Voltage-gated potassium channel subunit beta-2	KCAB2	Q13303
10021-1	3	SL025418	Fc_MOUSE	Fc_MOUSE	Q99LC4
10022-207	3	SL019229	DNA polymerase eta	POLH	Q9Y253
10023-32	3	SL004071	Vitamin D3 receptor	VDR	P11473
10024-44	3	SL019235	4-hydroxy-2-oxoglutarate aldolase; mitochondrial	HOGA1	Q86XE5
10030-8	3	SL006373	Adenine DNA glycosylase	MutY homolog	Q9UIF7
10034-16	3	SL025418	Fc_MOUSE	Fc_MOUSE	Q99LC4
10035-6	3	SL007389	Dual specificity protein phosphatase 4	DUS4	Q13115
10036-201	3	SL019252	Zinc fingers and homeoboxes protein 3	ZHX3	Q9H4I2
10037-98	3	SL018490	Sialic acid-binding Ig-like lectin 12	SIG12	Q96PQ1
10040-63	3	SL007662	Tumor protein 63	P73L	Q9H3D4
10041-3	3	SL007226	Hepatocyte nuclear factor 4-alpha	HNF4A	P41235
10042-8	3	SL015131	Serine/threonine-protein kinase Sgk3	SGK3	Q96BR1
10043-31	3	SL019249	Bromodomain-containing protein 4	BRD4	O60885
10044-12	3	SL012823	Protein Wnt-10a	WN10A	Q9GZT5
10045-47	3	SL010989	Cullin-3	CUL3	Q13618
10046-55	3	SL003727	Baculoviral IAP repeat-containing protein 2	cIAP-1	Q13490
10047-12	3	SL004553	Neutrophil cytosol factor 2	NCF-2	P19878
10048-7	3	SL011998	Core-binding factor subunit beta	PEBB	Q13951
10049-112	3	SL019242	Telomeric repeat-binding factor 1	TERF1	P54274
10053-5	3	SL004474	Integrin-linked protein kinase	ILK1	Q13418
10054-3	3	SL019232	Gigaxonin	GAN	Q9H2C0
10056-5	3	SL007372	Forkhead box protein M1	FOXM1	Q08050
10058-1	3	SL013796	UV excision repair protein RAD23 homolog A	RD23A	P54725
10063-10	3	SL019237	E3 ubiquitin-protein ligase FANCL	FANCL	Q9NW38
10064-12	3	SL011550	Putative hydrolase RBBP9	RBBP9	O75884
10070-22	3	SL016406	1-phosphatidylinositol 4;5-bisphosphate phosphodiesterase gamma-2	PLCG2	P16885
10073-22	3	SL011411	Tyrosyl-DNA phosphodiesterase 1	TYDP1	Q9NUW8
10074-128	3	SL014748	Bromodomain-containing protein 2	BRD2	P25440
10075-75	3	SL019254	Acyl-CoA-binding domain-containing protein 6	ACBD6	Q9BR61
10076-1	3	SL019225	AP-4 complex subunit mu-1	AP4M1	O00189
10078-5	3	SL007063	BAG family molecular chaperone regulator 3	BAG3	O95817
10080-9	3	SL019240	Translation initiation factor eIF-2B subunit alpha	EI2BA	Q14232
10081-17	3	SL019243	DNA-binding protein SATB2	SATB2	Q9UPW6
10082-251	3	SL019251	Neurofilament light polypeptide	NFL	P07196
10085-25	3	SL001714	Steroidogenic acute regulatory protein; mitochondrial	STAR	P49675
10086-39	3	SL018882	Cystathionine beta-synthase	CBS	P35520
10087-10	3	SL003675	Alpha-crystallin A chain	Alpha crystallin A chain	P02489
10088-37	3	SL008014	Adenine phosphoribosyltransferase	APT	P07741
10089-7	3	SL019244	N-acetylserotonin O-methyltransferase-like protein	ASML	O95671
10336-3	3	SL019100	E3 ubiquitin-protein ligase CHIP	CHIP	Q9UNE7
10339-48	3	SL001731	Gamma-enolase	NSE	P09104
10342-55	3	SL019096	E3 SUMO-protein ligase PIAS4	PIAS4	Q8N2W9
10344-334	3	SL005173	Interleukin-10 receptor subunit alpha	IL-10 Ra	Q13651
10346-5	3	SL007221	Signal transducer and activator of transcription 3	STAT3	P40763
10356-21	3	SL000455	Transcription factor AP-1	c-Jun	P05412
10361-25	3	SL014684	2'-5'-oligoadenylate synthase 1	OAS1	P00973
10362-35	3	SL002565	Myc proto-oncogene protein	c-Myc	P01106
10363-13	3	SL004097	Mothers against decapentaplegic homolog 3	SMAD3	P84022
10364-6	3	SL004101	Mothers against decapentaplegic homolog 2	SMAD2	Q15796
10365-132	3	SL005184	Interleukin-23	IL-23	P29460; Q9NPF7
10366-11	3	SL001728	Platelet-derived growth factor receptor alpha	PDGFRA	P16234
10367-62	3	SL001716	Interleukin-12	IL-12	P29459; P29460
10370-21	3	SL004396	Signal transducer and activator of transcription 1-alpha/beta	STAT1	P42224
10372-18	3	SL007229	Signal transducer and activator of transcription 6	STAT6	P42226
10390-21	3	SL018971	E3 ubiquitin-protein ligase ZNRF3	ZNRF3	Q9ULT6
10391-1	3	SL006803	Angiopoietin-related protein 3	ANGL3	Q9Y5C1
10396-6	3	SL003755	Induced myeloid leukemia cell differentiation protein Mcl-1	Mcl-1	Q07820
10416-79	3	SL025418	Fc_MOUSE	Fc_MOUSE	Q99LC4
10418-36	3	SL011111	Syntaxin-12	STX12	Q86Y82
10419-1	3	SL014110	Scavenger receptor class A member 5	SCAR5	Q6ZMJ2
10424-31	3	SL015264	Neural proliferation differentiation and control protein 1	NPDC1	Q9NQX5
10425-3	3	SL017972	Beta-1;4-galactosyltransferase 5	B4GT5	O43286
10426-21	3	SL018004	Golgi SNAP receptor complex member 2	GOSR2	O14653
10427-2	3	SL025418	Fc_MOUSE	Fc_MOUSE	Q99LC4
10428-1	3	SL018045	Killer cell immunoglobulin-like receptor 2DS2	KI2S2	P43631
10430-31	3	SL008664	4F2 cell-surface antigen heavy chain	4F2	P08195
10432-3	3	SL018002	Uncharacterized protein KIAA1644	K1644	Q3SXP7
10435-2	3	SL008645	N(4)-(beta-N-acetylglucosaminyl)-L-asparaginase	ASPG	P20933
10438-19	3	SL007128	Granulocyte-macrophage colony-stimulating factor receptor subunit alpha	CSF2R	P15509
10440-26	3	SL008621	CXADR-like membrane protein	ACAM	Q9H6B4
10442-1	3	SL018089	Transmembrane protein 190	TM190	Q8WZ59
10445-20	3	SL004747	Apolipoprotein M	ApoM	O95445
10447-18	3	SL018138	Polyadenylate-binding protein 3	PABP3	Q9H361
10449-31	3	SL008887	Protein shisa-2 homolog	TMM46	Q6UWI4
10451-11	3	SL008914	Nucleobindin-1	NUCB1	Q02818
10452-24	3	SL025418	Fc_MOUSE	Fc_MOUSE	Q99LC4
10453-7	3	SL018233	Carcinoembryonic antigen-related cell adhesion molecule 20	CEA20	Q6UY09
10454-99	3	SL018290	DnaJ homolog subfamily C member 16	DJC16	Q9Y2G8
10455-196	3	SL004678	Interleukin-31	IL-31	Q6EBC2
10461-57	3	SL025418	Fc_MOUSE	Fc_MOUSE	Q99LC4
10462-14	3	SL012880	Insulin-like peptide INSL5	INSL5	Q9Y5Q6
10464-6	3	SL008696	Anthrax toxin receptor 1	ANTR1	Q9H6X2
10467-58	3	SL025418	Fc_MOUSE	Fc_MOUSE	Q99LC4
10471-25	3	SL025418	Fc_MOUSE	Fc_MOUSE	Q99LC4
10476-23	3	SL025418	Fc_MOUSE	Fc_MOUSE	Q99LC4
10477-162	3	SL025418	Fc_MOUSE	Fc_MOUSE	Q99LC4
10485-56	3	SL005064	Melanoma-associated antigen 4	MAGE-4	P43358
10489-19	3	SL025418	Fc_MOUSE	Fc_MOUSE	Q99LC4
10490-3	3	SL011102	Dolichyl-diphosphooligosaccharide--protein glycosyltransferase subunit 1	RPN1	P04843
10491-21	3	SL025418	Fc_MOUSE	Fc_MOUSE	Q99LC4
10494-48	3	SL025418	Fc_MOUSE	Fc_MOUSE	Q99LC4
10495-10	3	SL025418	Fc_MOUSE	Fc_MOUSE	Q99LC4
10496-11	3	SL009322	Calcium-activated chloride channel regulator 1	CaCC	A8K7I4
10497-242	3	SL025418	Fc_MOUSE	Fc_MOUSE	Q99LC4
10499-1	3	SL008733	Transmembrane protein 106A	T106A	Q96A25
10501-3	3	SL025418	Fc_MOUSE	Fc_MOUSE	Q99LC4
10502-15	3	SL025418	Fc_MOUSE	Fc_MOUSE	Q99LC4
10503-55	3	SL025418	Fc_MOUSE	Fc_MOUSE	Q99LC4
10504-6	3	SL025418	Fc_MOUSE	Fc_MOUSE	Q99LC4
10506-53	3	SL007962	Membrane-associated progesterone receptor component 2	PGRC2	O15173
10507-166	3	SL009308	Acrosomal protein SP-10	sperm protein 10	P26436
10510-62	3	SL018612	SLP adapter and CSK-interacting membrane protein	SCIMP	Q6UWF3
10511-10	3	SL004928	Collagen alpha-3(VI) chain	Collagen alpha-3(VI)	P12111
10512-13	3	SL007194	Cytokine receptor common subunit beta	IL3RB	P32927
10513-13	3	SL018613	Calsenilin	CSEN	Q9Y2W7
10514-5	3	SL005360	Prostaglandin-H2 D-isomerase	PGD2 synthase	P41222
10516-53	3	SL025418	Fc_MOUSE	Fc_MOUSE	Q99LC4
10518-14	3	SL025418	Fc_MOUSE	Fc_MOUSE	Q99LC4
10521-10	3	SL017989	Matrix-remodeling-associated protein 8	MXRA8	Q9BRK3
10522-167	3	SL025418	Fc_MOUSE	Fc_MOUSE	Q99LC4
10527-22	3	SL013075	ATP-dependent RNA helicase A	DHX9	Q08211
10529-19	3	SL025418	Fc_MOUSE	Fc_MOUSE	Q99LC4
10530-8	3	SL016414	Proteasome subunit beta type-6	PSB6	P28072
10531-18	3	SL010845	GTPase NRas	RASN	P01111
10533-1	3	SL025418	Fc_MOUSE	Fc_MOUSE	Q99LC4
10534-40	3	SL003527	Poly [ADP-ribose] polymerase 1	PARP	P09874
10535-25	3	SL018731	Cytochrome c oxidase subunit 6A2; mitochondrial	CX6A2	Q02221
10539-30	3	SL014293	CD99 antigen-like protein 2	C99L2	Q8TCZ2
10546-2	3	SL012744	Thrombospondin-type laminin G domain and EAR repeat-containing protein	TSEAR	Q8WU66
10547-42	3	SL025418	Fc_MOUSE	Fc_MOUSE	Q99LC4
10548-35	3	SL025418	Fc_MOUSE	Fc_MOUSE	Q99LC4
10550-37	3	SL004132	Bone morphogenetic protein receptor type-1B	BMP RIB	O00238
10551-7	3	SL007008	Linker for activation of T-cells family member 1	LAT	O43561
10552-88	3	SL017983	NKG2-F type II integral membrane protein	NKG2F	O43908
10553-8	3	SL017988	Torsin-1A-interacting protein 2	TOIP2	Q8NFQ8
10554-23	3	SL009072	Beta-galactosidase	BGAL	P16278
10557-6	3	SL018003	Testis-expressed sequence 29 protein	TEX29	Q8N6K0
10558-26	3	SL008436	Protocadherin-9	PCDH9	Q9HC56
10560-1	3	SL017978	Integral membrane protein 2C	ITM2C	Q9NQX7
10561-5	3	SL004512	Peptidoglycan recognition protein 3	PGRP-I-alpha	Q96LB9
10562-42	3	SL015086	Neuropilin and tolloid-like protein 2	NETO2	Q8NC67
10563-13	3	SL018021	LysM and putative peptidoglycan-binding domain-containing protein 3	LYSM3	Q7Z3D4
10565-19	3	SL017951	SLIT and NTRK-like protein 3	SLIK3	O94933
10569-28	3	SL012443	Microfibrillar-associated protein 2	MFAP2	P55001
10571-14	3	SL018096	Alpha-1;3-mannosyl-glycoprotein 2-beta-N-acetylglucosaminyltransferase	MGAT1	P26572
10572-65	3	SL012372	Cystatin-8	CST8	O60676
10574-10	3	SL000283	Beta-2-microglobulin	b2-Microglobulin	P61769
10575-31	3	SL018139	Poly(U)-binding-splicing factor PUF60	PUF60	Q9UHX1
10580-14	3	SL012586	Surfactant-associated protein 2	SFTA2	Q6UW10
10582-36	3	SL018286	Protein O-mannose kinase	SG196	Q9H5K3
10583-1	3	SL018282	Transmembrane protein 108	TM108	Q6UXF1
10584-7	3	SL018289	NADH dehydrogenase [ubiquinone] iron-sulfur protein 4; mitochondrial	NDUS4	O43181
10588-39	3	SL011395	Lactosylceramide alpha-2;3-sialyltransferase	SIAT9	Q9UNP4
10589-7	3	SL018354	Retinoic acid early transcript 1L protein	RET1L	Q5VY80
10593-14	3	SL025418	Fc_MOUSE	Fc_MOUSE	Q99LC4
10600-24	3	SL017410	Calmegin	CLGN	O14967
10603-1	3	SL012419	Histatin-3	HIS3	P15516
10605-22	3	SL004748	Adipocyte plasma membrane-associated protein	APMAP	Q9HDC9
10606-34	3	SL018600	Torsin-1A-interacting protein 1	TOIP1	Q5JTV8
10607-4	3	SL025418	Fc_MOUSE	Fc_MOUSE	Q99LC4
10608-9	3	SL012418	Histatin-1	HIS1	P15515
10610-8	3	SL025418	Fc_MOUSE	Fc_MOUSE	Q99LC4
10612-18	3	SL008694	Procollagen-lysine;2-oxoglutarate 5-dioxygenase 3	PLOD3	O60568
10613-33	3	SL018589	Protein CASC4	CASC4	Q6P4E1
10615-18	3	SL008066	Myelin protein P0	MYP0	P25189
10616-67	3	SL017477	Podocalyxin-like protein 2	PDXL2	Q9NZ53
10618-190	3	SL004439	Low-density lipoprotein receptor-related protein 2	megalin	P98164
10620-21	3	SL000548	Beta-microseminoprotein	PSP-94	P08118
10621-26	3	SL018592	Protein Largen	PRR16	Q569H4
10622-9	3	SL025418	Fc_MOUSE	Fc_MOUSE	Q99LC4
10623-19	3	SL000001	Mucin-1	MUC1	P15941
10624-45	3	SL018582	Serine protease inhibitor Kazal-type 13	ISK13	Q1W4C9
10627-87	3	SL007366	Amyloid-like protein 2	APLP2	Q06481
10630-5	3	SL007633	Oxidoreductase HTATIP2	HTAI2	Q9BUP3
10637-50	3	SL007494	UPF0577 protein KIAA1324	K1324	Q6UXG2
10638-1	3	SL018685	TERF1-interacting nuclear factor 2	TINF2	Q9BSI4
10639-1	3	SL025418	Fc_MOUSE	Fc_MOUSE	Q99LC4
10640-9	3	SL025418	Fc_MOUSE	Fc_MOUSE	Q99LC4
10643-16	3	SL012572	Noelin-3	NOE3	Q96PB7
10645-72	3	SL025418	Fc_MOUSE	Fc_MOUSE	Q99LC4
10647-18	3	SL017894	Activating signal cointegrator 1 complex subunit 1	ASCC1	Q8N9N2
10655-43	3	SL025418	Fc_MOUSE	Fc_MOUSE	Q99LC4
10658-28	3	SL025418	Fc_MOUSE	Fc_MOUSE	Q99LC4
10659-49	3	SL025418	Fc_MOUSE	Fc_MOUSE	Q99LC4
10660-33	3	SL025418	Fc_MOUSE	Fc_MOUSE	Q99LC4
10661-4	3	SL025418	Fc_MOUSE	Fc_MOUSE	Q99LC4
10663-42	3	SL018014	Insulin-induced gene 1 protein	INSI1	O15503
10665-30	3	SL025418	Fc_MOUSE	Fc_MOUSE	Q99LC4
10666-7	3	SL012791	N-acetylglucosamine-1-phosphotransferase subunit gamma	GNPTG	Q9UJJ9
10667-78	3	SL018036	Uncharacterized protein C1orf185	CA185	Q5T7R7
10668-5	3	SL007377	Syntaxin-4	STX4	Q12846
10671-67	3	SL025418	Fc_MOUSE	Fc_MOUSE	Q99LC4
10672-75	3	SL004483	Pulmonary surfactant-associated protein B	SP-B	P07988
10675-223	3	SL018343	Thioredoxin-related transmembrane protein 2	TMX2	Q9Y320
10677-9	3	SL007990	NADH dehydrogenase [ubiquinone] 1 beta subcomplex subunit 4	NDUB4	O95168
10692-48	3	SL025418	Fc_MOUSE	Fc_MOUSE	Q99LC4
10693-43	3	SL018578	Killer cell lectin-like receptor subfamily G member 2	KLRG2	A4D1S0
10695-12	3	SL012662	Protein WFDC10B	WF10B	Q8IUB3
10699-52	3	SL018603	Prolow-density lipoprotein receptor-related protein 1	LRP1	Q07954
10700-10	3	SL017271	Immunoglobulin superfamily member 11	IGS11	Q5DX21
10701-30	3	SL025418	Fc_MOUSE	Fc_MOUSE	Q99LC4
10702-1	3	SL012521	Collagen alpha-1(XXVIII) chain	COSA1	Q2UY09
10703-203	3	SL006737	Sin3 histone deacetylase corepressor complex component SDS3	SDS3	Q9H7L9
10704-91	3	SL018605	Lymphoid-restricted membrane protein	LRMP	Q12912
10705-14	3	SL018611	Alpha-N-acetylgalactosaminide alpha-2;6-sialyltransferase 3	SIA7C	Q8NDV1
10708-3	3	SL007007	Progonadoliberin-2	GON2	O43555
10710-23	3	SL012618	Zona pellucida-binding protein 2	ZPBP2	Q6X784
10713-151	3	SL017073	CMRF35-like molecule 7	CLM7	A8K4G0
10714-7	3	SL000269	Angiotensin-converting enzyme	ACE	P12821
10715-5	3	SL025418	Fc_MOUSE	Fc_MOUSE	Q99LC4
10716-35	3	SL010942	26S proteasome non-ATPase regulatory subunit 5	PSMD5	Q16401
10721-76	3	SL000451	Heat shock 70 kDa protein 1A	HSP 70	P0DMV8
10722-13	3	SL007234	Tyrosine-protein kinase SYK	KSYK	P43405
10723-41	3	SL025418	Fc_MOUSE	Fc_MOUSE	Q99LC4
10731-10	3	SL018028	Heparan sulfate glucosamine 3-O-sulfotransferase 5	HS3S5	Q8IZT8
10734-339	3	SL018126	Galactose-3-O-sulfotransferase 2	G3ST2	Q9H3Q3
10737-96	3	SL005397	Leukocyte elastase inhibitor	Serpin B1	P30740
10748-216	3	SL018468	Protocadherin beta-2	PCDB2	Q9Y5E7
10749-18	3	SL000451	Heat shock 70 kDa protein 1A	HSP 70	P0DMV8
10752-8	3	SL018591	Chromodomain Y-like protein 2	CDYL2	Q8N8U2
10753-31	3	SL018585	Disintegrin and metalloproteinase domain-containing protein 7	ADAM7	Q9H2U9
10754-113	3	SL005237	Prokineticin-2	Prokineticin-2	Q9HC23
10756-34	3	SL012761	Urocortin-3	UCN3	Q969E3
10758-2	3	SL012375	Keratocan	KERA	O60938
10760-107	3	SL018367	Glutamate receptor 4	GRIA4	P48058
10761-5	3	SL006541	Transmembrane emp24 domain-containing protein 2	TMED2	Q15363
10762-2	3	SL018578	Killer cell lectin-like receptor subfamily G member 2	KLRG2	A4D1S0
10767-52	3	SL018836	G-protein coupled receptor 64	GPR64	Q8IZP9
10772-21	3	SL017976	Chondroitin sulfate N-acetylgalactosaminyltransferase 2	CGAT2	Q8N6G5
10781-19	3	SL008886	C-type lectin domain family 4 member G	CLC4G	Q6UXB4
10785-8	3	SL018337	Leucine-rich repeat-containing protein 52	LRC52	Q8N7C0
10791-21	3	SL025418	Fc_MOUSE	Fc_MOUSE	Q99LC4
10798-4	3	SL018456	CMRF35-like molecule 2	CLM2	Q496F6
10800-15	3	SL003668	Serpin H1	Collagen-binding protein	P50454
10803-22	3	SL000451	Heat shock 70 kDa protein 1A	HSP 70	P0DMV8
10809-14	3	SL018479	Killer cell lectin-like receptor subfamily B member 1	KLRB1	Q12918
10814-7	3	SL016708	T-cell surface glycoprotein CD1a	CD1A	P06126
10815-2	3	SL018601	Intracellular hyaluronan-binding protein 4	HABP4	Q5JVS0
10816-150	3	SL022717	Paired immunoglobulin-like type 2 receptor alpha isoform FDF03-M14	PILRA isoform FDF03-M14	Q9UKJ1
10817-26	3	SL018588	TOMM20-like protein 1	TO20L	Q6UXN7
10818-36	3	SL008921	Sphingomyelin phosphodiesterase	ASM	P17405
10823-19	3	SL025418	Fc_MOUSE	Fc_MOUSE	Q99LC4
10825-12	3	SL018584	V-set and immunoglobulin domain-containing protein 10	VSI10	Q8N0Z9
10827-67	3	SL018590	Leucine-rich repeat and immunoglobulin-like domain-containing nogo receptor-interacting protein 3	LIGO3	P0C6S8
10830-5	3	SL018596	EF-hand calcium-binding domain-containing protein 14	K0494	O75071
10832-24	3	SL018597	Beta-1;4-galactosyltransferase 6	B4GT6	Q9UBX8
10833-64	3	SL012788	Hedgehog-interacting protein	HHIP	Q96QV1
10835-25	3	SL018593	Alpha-1;4-N-acetylglucosaminyltransferase	A4GCT	Q9UNA3
10842-7	3	SL018620	Beta-1;3-galactosyl-O-glycosyl-glycoprotein beta-1;6-N-acetylglucosaminyltransferase 4	GCNT4	Q9P109
10847-1	3	SL018624	Sialic acid-binding Ig-like lectin 15	SIG15	Q6ZMC9
10848-137	3	SL018632	Butyrophilin-like protein 3	BTNL3	Q6UXE8
10851-77	3	SL007417	Interleukin-27 subunit beta	IL27B	Q14213
10852-114	3	SL012987	Heterogeneous nuclear ribonucleoprotein D-like	HNRDL	O14979
10866-60	3	SL018833	Serine/threonine-protein phosphatase 4 regulatory subunit 3A	P4R3A	Q6IN85
10876-300	3	SL018839	BRCA1-associated ATM activator 1	BRAT1	Q6PJG6
10880-38	3	SL018034	Protein FAM163B	F163B	P0C2L3
10882-12	3	SL005718	Desmocollin-1	Desmocollin-1	Q08554
10885-36	3	SL016472	Bombesin receptor-activated protein C6orf89	CF089	Q6UWU4
10888-4	3	SL025418	Fc_MOUSE	Fc_MOUSE	Q99LC4
10889-2	3	SL017998	Melanocortin-2 receptor accessory protein 2	MRAP2	Q96G30
10890-135	3	SL018026	Lactase-like protein	LCTL	Q6UWM7
10892-8	3	SL007619	Oncostatin-M-specific receptor subunit beta	OSMR	Q99650
10895-28	3	SL017961	Transmembrane protease serine 11B	TM11B	Q86T26
10900-272	3	SL013230	Stathmin-2	STMN2	Q93045
10902-53	3	SL018040	Retroviral-like aspartic protease 1	APRV1	Q53RT3
10903-50	3	SL017987	Syntaxin-8	STX8	Q9UNK0
10907-116	3	SL009074	Neurotrimin	NTRI	Q9P121
10908-2	3	SL017992	Polypeptide N-acetylgalactosaminyltransferase 13	GLT13	Q8IUC8
10910-6	3	SL018022	Carcinoembryonic antigen-related cell adhesion molecule 4	CEAM4	O75871
10914-4	3	SL025418	Fc_MOUSE	Fc_MOUSE	Q99LC4
10916-44	3	SL013523	Secretory phospholipase A2 receptor	PLA2R	Q13018
10917-40	3	SL006983	Guanine nucleotide-binding protein G(I)/G(S)/G(O) subunit gamma-T2	GBGT2	O14610
10924-258	3	SL018077	Neuferricin	NEUFC	Q8WUJ1
10927-65	3	SL025418	Fc_MOUSE	Fc_MOUSE	Q99LC4
10933-107	3	SL018094	Calcium-binding protein 8	CABP8	Q9BXU9
10938-13	3	SL003442	Lymphocyte function-associated antigen 3	sLFA-3	P19256
10939-16	3	SL018105	Pleckstrin homology domain-containing family A member 4	PKHA4	Q9H4M7
10940-25	3	SL008242	Sarcalumenin	SRCA	Q86TD4
10943-36	3	SL025418	Fc_MOUSE	Fc_MOUSE	Q99LC4
10945-11	3	SL006065	Syntaxin-6	Syntaxin-6	O43752
10948-14	3	SL008958	Phospholipase D3	PLD3	Q8IV08
10949-59	3	SL008009	60S acidic ribosomal protein P2	RLA2	P05387
10953-14	3	SL018252	C-type lectin domain family 2 member A	CLC2A	Q6UVW9
10955-4	3	SL014095	C-type lectin domain family 10 member A	CLC10	Q8IUN9
10956-82	3	SL009212	Glycine cleavage system H protein; mitochondrial	GCSH	P23434
10959-125	3	SL005478	BET1-like protein	BET1L	Q9NYM9
10961-15	3	SL015329	Retinoic acid receptor responder protein 3	TIG3	Q9UL19
10962-46	3	SL025418	Fc_MOUSE	Fc_MOUSE	Q99LC4
10974-20	3	SL012454	Serine protease inhibitor Kazal-type 7	ISK7	P58062
10975-59	3	SL008738	Mucin-like protein 1	MUCL1	Q96DR8
10977-55	3	SL017252	Unique cartilage matrix-associated protein	UCMA	Q8WVF2
10978-39	3	SL009327	Growth hormone variant	SOM2	P01242
10981-56	3	SL013799	Pro-neuregulin-3; membrane-bound isoform	NRG3	P56975
10990-21	3	SL017128	Leucine-rich repeat serine/threonine-protein kinase 2	LRRK2	Q5S007
11067-13	3	SL001791	Osteocalcin	Osteocalcin	P02818
11071-1	3	SL000481	Interleukin-5	IL-5	P05113
11089-7	3	SL000459	Immunoglobulin A	IgA	P01876 P01877
11094-104	3	SL007361	Galectin-10	LPPL	Q05315
11096-57	3	SL018921	HemK methyltransferase family member 2	HEMK2	Q9Y5N5
11098-1	3	SL007953	Pyridoxal kinase	PDXK	O00764
11101-18	3	SL004489	Toll-like receptor 4	TLR4	O00206
11102-22	3	SL012561	Regenerating islet-derived protein 4	REG4	Q9BYZ8
11103-24	3	SL000448	Heat shock protein beta-1	HSP 27	P04792
11104-13	3	SL003340	Chitinase-3-like protein 1	YKL-40	P36222
11105-171	3	SL003650	Alpha-enolase	Alpha enolase	P06733
11107-25	3	SL007735	Teneurin-3	TEN3	Q9P273
11109-56	3	SL012540	Sushi; von Willebrand factor type A; EGF and pentraxin domain-containing protein 1	SVEP1	Q4LDE5
11110-4	3	SL019320	Transmembrane protein 119	TM119	Q4V9L6
11112-18	3	SL016490	Protein kish-A	KISHA	Q8TBQ9
11116-16	3	SL018991	Uncharacterized protein C11orf87	CK087	Q6NUJ2
11117-2	3	SL009460	Spermatogenesis-associated protein 20	SPT20	Q8TB22
11118-107	3	SL019321	Ras-related protein Rab-17	RAB17	Q9H0T7
11120-49	3	SL019329	N-acetyltransferase 14	NAT14	Q8WUY8
11122-97	3	SL019337	Maspardin	SPG21	Q9NZD8
11126-102	3	SL007986	Triple functional domain protein	TRIO	O75962
11128-29	3	SL018134	Transmembrane protein 132C	T132C	Q8N3T6
11129-66	3	SL007065	Bone morphogenetic protein 15	BMP15	O95972
11130-158	3	SL019338	Voltage-dependent L-type calcium channel subunit beta-4	CACB4	O00305
11134-30	3	SL019322	Peptide chain release factor 1-like; mitochondrial	RF1ML	Q9UGC7
11135-5	3	SL012643	39S ribosomal protein L55; mitochondrial	RM55	Q7Z7F7
11137-43	3	SL007194	Cytokine receptor common subunit beta	IL3RB	P32927
11138-16	3	SL006056	Runt-related transcription factor 3	RUNX3	Q13761
11139-4	3	SL025418	Fc_MOUSE	Fc_MOUSE	Q99LC4
11140-56	3	SL007932	Collagen alpha-1(I) chain	CO1A1	P02452
11142-11	3	SL012396	Angiopoietin-related protein 1	ANGL1	O95841
11143-32	3	SL012572	Noelin-3	NOE3	Q96PB7
11144-10	3	SL012527	Beta-defensin 116	DB116	Q30KQ4
11145-72	3	SL019333	UPF0606 protein KIAA1549L	K154L	Q6ZVL6
11146-4	3	SL019339	T-box transcription factor TBX22	TBX22	Q9Y458
11147-17	3	SL011259	Trem-like transcript 1 protein	TRML1	Q86YW5
11149-3	3	SL004490	Toll-like receptor 1	TLR1	Q15399
11152-46	3	SL003918	Kallikrein-13	kallikrein 13	Q9UKR3
11154-3	3	SL007421	Nuclear factor erythroid 2-related factor 1	NF2L1	Q14494
11155-16	3	SL019315	Collagen alpha-5(VI) chain	CO6A5	A8TX70
11157-35	3	SL000451	Heat shock 70 kDa protein 1A	HSP 70	P0DMV8
11158-40	3	SL019326	Bicaudal D-related protein 1	BICR1	Q6ZP65
11160-56	3	SL019335	RING finger protein 122	RN122	Q9H9V4
11161-5	3	SL019340	Spartin	SPG20	Q8N0X7
11162-37	3	SL019313	Equatorin	EQTN	Q9NQ60
11163-7	3	SL019316	Protein FAM162B	F162B	Q5T6X4
11164-7	3	SL019319	Teneurin-2	TEN2	Q9NT68
11167-6	3	SL019330	Myotubularin-related protein 1	MTMR1	Q13613
11168-3	3	SL019053	Multiple epidermal growth factor-like domains protein 10	MEG10	Q96KG7
11171-25	3	SL005845	Filamin-A	filamin A	P21333
11173-29	3	SL019119	Allergin-1	MILR1	Q7Z6M3
11174-8	3	SL011312	Thrombospondin type-1 domain-containing protein 7A	THS7A	Q9UPZ6
11175-45	3	SL018606	Lysophosphatidylcholine acyltransferase 2	PCAT2	Q7L5N7
11177-16	3	SL006465	Keratin; type II cytoskeletal 5	K2C5	P13647
11178-21	3	SL012540	Sushi; von Willebrand factor type A; EGF and pentraxin domain-containing protein 1	SVEP1	Q4LDE5
11179-7	3	SL006717	Testis-specific serine/threonine-protein kinase 1	TSSK1	Q9BXA7
11180-17	3	SL019318	SWI/SNF complex subunit SMARCC1	SMRC1	Q92922
11185-145	3	SL019341	GTP cyclohydrolase 1	GCH1	P30793
11186-12	3	SL019314	Transmembrane protein 52	TMM52	Q8NDY8
11187-11	3	SL018579	C-type lectin domain family 12 member A	CL12A	Q5QGZ9
11190-129	3	SL019328	ATP-dependent zinc metalloprotease YME1L1	YMEL1	Q96TA2
11192-168	3	SL008302	Tubulointerstitial nephritis antigen-like	TINAL	Q9GZM7
11193-27	3	SL019342	Hepatocyte nuclear factor 1-alpha	HNF1A	P20823
11194-6	3	SL007783	Signaling threshold-regulating transmembrane adapter 1	SIT1	Q9Y3P8
11196-31	3	SL004928	Collagen alpha-3(VI) chain	Collagen alpha-3(VI)	P12111
11198-37	3	SL012768	Cyclic AMP-responsive element-binding protein 3-like protein 1	CR3L1	Q96BA8
11201-19	3	SL019343	tRNA pseudouridine synthase A; mitochondrial	TRUA	Q9Y606
11202-70	3	SL019350	T-box transcription factor TBX5	TBX5	Q99593
11204-80	3	SL009892	Coxsackievirus and adenovirus receptor	CXAR	P78310
11205-10	3	SL004571	Integrin beta-7	Integrin beta-7	P26010
11207-3	3	SL004580	Macrophage scavenger receptor types I and II	Macrophage scavenger receptor	P21757
11208-15	3	SL019369	N-acetylglucosamine-1-phosphodiester alpha-N-acetylglucosaminidase	NAGPA	Q9UK23
11211-7	3	SL019355	Tubulin-specific chaperone E	TBCE	Q15813
11212-7	3	SL008805	Thioredoxin domain-containing protein 5	TXND5	Q8NBS9
11214-40	3	SL019363	DnaJ homolog subfamily B member 9	DNJB9	Q9UBS3
11215-6	3	SL007295	Cadherin-15	CAD15	P55291
11217-16	3	SL007405	C-terminal-binding protein 1	CTBP1	Q13363
11218-84	3	SL019351	Thiopurine S-methyltransferase	TPMT	P51580
11219-95	3	SL012727	Fibroblast growth factor-binding protein 3	FGFP3	Q8TAT2
11220-53	3	SL019359	Uncharacterized protein C10orf105	CJ105	Q8TEF2
11222-62	3	SL025418	Fc_MOUSE	Fc_MOUSE	Q99LC4
11223-1	3	SL018407	Transmembrane protein 154	TM154	Q6P9G4
11226-16	3	SL019352	Ubiquitin-protein ligase E3A	UBE3A	Q05086
11227-31	3	SL019356	Transducin beta-like protein 2	TBL2	Q9Y4P3
11228-37	3	SL018079	Protein RIC-3	RIC3	Q7Z5B4
11229-16	3	SL007036	Serine/threonine-protein kinase/endoribonuclease IRE1	ERN1	O75460
11230-12	3	SL025418	Fc_MOUSE	Fc_MOUSE	Q99LC4
11231-12	3	SL019364	Adrenodoxin-like protein; mitochondrial	ADXL	Q6P4F2
11237-49	3	SL006539	Procollagen C-endopeptidase enhancer 1	PCOC1	Q15113
11239-49	3	SL019365	Transmembrane protease serine 6	TMPS6	Q8IU80
11241-8	3	SL011173	Argininosuccinate lyase	ARLY	P04424
11242-33	3	SL019353	Protein-glutamine gamma-glutamyltransferase K	TGM1	P22735
11243-90	3	SL019357	Adhesion G-protein coupled receptor F1	GPR110	Q5T601
11247-20	3	SL019366	N-acetylglutamate synthase; mitochondrial	NAGS	Q8N159
11248-43	3	SL019345	Uroporphyrinogen-III synthase	HEM4	P10746
11252-30	3	SL018826	Leucine-rich repeat and calponin homology domain-containing protein 4	LRCH4	O75427
11254-13	3	SL012393	Papilin	PPN	O95428
11257-1	3	SL007095	Dihydropteridine reductase	DHPR	P09417
11258-41	3	SL004569	Mucosal addressin cell adhesion molecule 1	MAdCAM-1	Q13477
11260-47	3	SL012729	SUN domain-containing protein 5	SPA4L	Q8TC36
11262-39	3	SL019367	TraB domain-containing protein	TRABD	Q9H4I3
11263-57	3	SL019372	Calsequestrin-1	CASQ1	P31415
11264-33	3	SL019346	Xanthine dehydrogenase/oxidase	XDH	P47989
11265-8	3	SL005674	Retinal dehydrogenase 1	Retinal dehydrogenase 1	P00352
11266-8	3	SL007418	P-selectin glycoprotein ligand 1	SELPL	Q14242
11270-17	3	SL019368	Coiled-coil-helix-coiled-coil-helix domain-containing protein 10; mitochondrial	CHC10	Q8WYQ3
11273-176	3	SL013030	Glutathione S-transferase theta-2B	GSTT2	P0CG30
11275-94	3	SL013872	Low-density lipoprotein receptor-related protein 1B	LRP1B	Q9NZR2
11277-23	3	SL014732	Cyclic AMP-dependent transcription factor ATF-6 alpha	ATF6A	P18850
11278-4	3	SL009488	Collagen alpha-2(XI) chain	COL11A2	P13942
11279-42	3	SL019373	Gamma-aminobutyric acid type B receptor subunit 1	GABR1	Q9UBS5
11280-6	3	SL019348	Glutamate decarboxylase 1	DCE1	Q99259
11281-6	3	SL002520	Growth factor receptor-bound protein 7	GRB7	Q14451
11283-13	3	SL019361	DDB1- and CUL4-associated factor 5	DCAF5	Q96JK2
11284-24	3	SL005432	Leukocyte-associated immunoglobulin-like receptor 1	LAIR1	Q6GTX8
11286-78	3	SL007632	Selenoprotein S	SELS	Q9BQE4
11287-14	3	SL005251	Cytochrome b5	Cytochrome b5	P00167
11288-26	3	SL019349	Cytosolic purine 5'-nucleotidase	5NTC	P49902
11289-31	3	SL019354	Casein kinase I isoform delta	KC1D	P48730
11291-73	3	SL025418	Fc_MOUSE	Fc_MOUSE	Q99LC4
11292-13	3	SL007481	Scavenger receptor class A member 3	SCAR3	Q6AZY7
11293-14	3	SL015032	Leucine-rich repeat neuronal protein 1	LRRN1	Q6UXK5
11297-54	3	SL007356	Neurogenic locus notch homolog protein 2	NOTC2	Q04721
11300-32	3	SL008851	Sortilin	SORT	Q99523
11302-237	3	SL008783	Tenascin-R	TENR	Q92752
11303-7	3	SL008335	Deoxynucleoside triphosphate triphosphohydrolase SAMHD1	SAMH1	Q9Y3Z3
11307-33	3	SL007655	NEDD4-like E3 ubiquitin-protein ligase WWP1	WWP1	Q9H0M0
11308-8	3	SL019414	Cyclic AMP-responsive element-binding protein 3-like protein 4	CR3L4	Q8TEY5
11311-79	3	SL004573	V(D)J recombination-activating protein 1	RAG-1	P15918
11312-40	3	SL019432	Mismatch repair endonuclease PMS2	PMS2	P54278
11313-100	3	SL008857	Pterin-4-alpha-carbinolamine dehydratase	PHS	P61457
11315-148	3	SL013714	Protein phosphatase 1D	PPM1D	O15297
11319-106	3	SL013791	Double-strand break repair protein MRE11	MRE11	P49959
11320-29	3	SL013858	E3 ubiquitin-protein ligase CHFR	CHFR	Q96EP1
11324-3	3	SL006952	Peroxidasin-like protein	PXDNL	A1KZ92
11325-8	3	SL007329	Protein BTG2	BTG2	P78543
11327-56	3	SL019430	Dual specificity protein kinase CLK2	CLK2	P49760
11328-9	3	SL019433	U6 snRNA phosphodiesterase	USB1	Q9BQ65
11330-15	3	SL013806	Casein kinase II subunit beta	CSK2B	P67870
11333-82	3	SL006485	Rho GTPase-activating protein 25	RHG25	P42331
11334-7	3	SL019428	Leukocyte immunoglobulin-like receptor subfamily B member 3	LIRB3	O75022
11336-9	3	SL019434	Fanconi anemia group F protein	FANCF	Q9NPI8
11338-49	3	SL013793	Tyrosine-protein kinase BLK	BLK	P51451
11342-59	3	SL008729	Plexin domain-containing protein 2	PXDC2	Q6UX71
11347-9	3	SL006113	Transaldolase	Transaldolase	P37837
11348-132	3	SL012364	Prolyl 4-hydroxylase subunit alpha-2	P4HA2	O15460
11350-30	3	SL019100	E3 ubiquitin-protein ligase CHIP	CHIP	Q9UNE7
11351-233	3	SL019435	Non-homologous end-joining factor 1	NHEJ1	Q9H9Q4
11352-42	3	SL006679	Titin	TITIN	Q8WZ42
11354-21	3	SL006829	1-phosphatidylinositol 4;5-bisphosphate phosphodiesterase beta-1	Phospholipase C-beta-1	Q9NQ66
11355-10	3	SL008435	Eukaryotic translation initiation factor 5A-2	IF5A2	Q9GZV4
11356-19	3	SL019423	Protein DGCR14	DGC14	Q96DF8
11358-15	3	SL013823	Growth factor receptor-bound protein 10	GRB10	Q13322
11360-39	3	SL009588	Ribonucleoside-diphosphate reductase large subunit	RRM1	P23921
11361-73	3	SL000155	Thymidine phosphorylase	TP	P19971
11363-58	3	SL019418	Aquaporin-4	AQP4	P55087
11364-18	3	SL019424	Mitofusin-1	MFN1	Q8IWA4
11365-17	3	SL009091	Teneurin-4	TEN4	Q6N022
11368-32	3	SL008133	Adenylate kinase 2; mitochondrial	KAD2	P54819
11369-23	3	SL008855	Alcohol dehydrogenase class-3	ADHX	P11766
11370-20	3	SL019445	72 kDa inositol polyphosphate 5-phosphatase	INP5E	Q9NRR6
11371-1	3	SL019419	Probable G-protein coupled receptor 101	GP101	Q96P66
11372-2	3	SL019425	Zinc finger protein 18	ZNF18	P17022
11375-49	3	SL019436	Forkhead box protein L2	FOXL2	P58012
11377-19	3	SL019442	Alcohol dehydrogenase class 4 mu/sigma chain	ADH7	P40394
11378-37	3	SL007234	Tyrosine-protein kinase SYK	KSYK	P43405
11380-84	3	SL019426	RNA-binding protein 24	RBM24	Q9BX46
11381-56	3	SL010934	Ribose-phosphate pyrophosphokinase 1	PRPS1	P60891
11382-5	3	SL006491	Biliverdin reductase A	BIEA	P53004
11383-41	3	SL001732	Keratin; type II cytoskeletal 7	Keratin 7	P08729
11387-3	3	SL019420	Cyclic AMP-dependent transcription factor ATF-6 beta	ATF6B	Q99941
11388-75	3	SL001690	WAP four-disulfide core domain protein 2	HE4	Q14508
11390-24	3	SL004870	Carbonic anhydrase-related protein	Carbonic Anhydrase VIII	P35219
11391-69	3	SL015949	Mevalonate kinase	MVK	Q03426
11395-5	3	SL014068	Protein-tyrosine kinase 2-beta	FAK2	Q14289
11396-39	3	SL019451	Dynein intermediate chain 1; axonemal	DNAI1	Q9UI46
11401-181	3	SL019468	E3 ubiquitin-protein ligase RNF146	RN146	Q9NTX7
11402-17	3	SL019475	Histone-lysine N-methyltransferase 2C	KMT2C	Q8NEZ4
11405-150	3	SL007659	Caspase recruitment domain-containing protein 9	CARD9	Q9H257
11406-82	3	SL019452	Isobutyryl-CoA dehydrogenase; mitochondrial	ACAD8	Q9UKU7
11407-57	3	SL015269	Phospholipid scramblase 3	PLS3	Q9NRY6
11416-23	3	SL018669	F-box/LRR-repeat protein 4	FBXL4	Q9UKA2
11421-10	3	SL008304	EH domain-containing protein 4	EHD4	Q9H223
11422-2	3	SL019446	Homeobox protein DLX-3	DLX3	O60479
11424-4	3	SL008049	Fumarylacetoacetase	FAAA	P16930
11425-31	3	SL019064	RUN and FYVE domain-containing protein 1	RUFY1	Q96T51
11428-31	3	SL006955	PDZ and LIM domain protein 1	PDLI1	O00151
11429-80	3	SL004923	Heterogeneous nuclear ribonucleoproteins C1/C2	hnRNP C1/C2	P07910
11430-49	3	SL007518	E3 ubiquitin-protein ligase DTX1	DTX1	Q86Y01
11431-235	3	SL019447	ATP-dependent DNA helicase Q1	RECQ1	P46063
11432-11	3	SL019453	Polyglutamine-binding protein 1	PQBP1	O60828
11433-11	3	SL019456	Tectonic-2	TECT2	Q96GX1
11436-6	3	SL008211	Alpha-internexin	AINX	Q16352
11438-6	3	SL019476	DnaJ homolog subfamily B member 2	DNJB2	P25686
11439-88	3	SL019482	Rhophilin-2	RHPN2	Q8IUC4
11440-58	3	SL004268	Suppressor of cytokine signaling 3	SOCS-3	O14543
11441-11	3	SL007082	Glycogen phosphorylase; liver form	PYGL	P06737
11442-1	3	SL008968	Delta and Notch-like epidermal growth factor-related receptor	DNER	Q8NFT8
11444-49	3	SL019460	DNA-directed RNA polymerase III subunit RPC6	RPC6	Q9H1D9
11448-34	3	SL016433	Galactokinase	GALK1	P51570
11449-22	3	SL008129	F-actin-capping protein subunit alpha-1	CAZA1	P52907
11454-87	3	SL012996	Eukaryotic translation initiation factor 3 subunit G	EIF3G	O75821
11456-2	3	SL019448	Melanoma-associated antigen B10	MAGBA	Q96LZ2
11457-53	3	SL014942	UDP-glucose 4-epimerase	GALE	Q14376
11458-30	3	SL016460	Poly(rC)-binding protein 1	PCBP1	Q15365
11459-81	3	SL007290	RNA polymerase II elongation factor ELL	ELL	P55199
11462-8	3	SL011160	RNA binding protein fox-1 homolog 2	RBM9	O43251
11464-9	3	SL013813	Transcription factor RelB	RELB	Q01201
11465-4	3	SL019454	Probable G-protein coupled receptor 135	GP135	Q8IZ08
11468-15	3	SL019467	Probable RNA-binding protein 19	RBM19	Q9Y4C8
11476-43	3	SL009023	Vacuolar protein sorting-associated protein 4A	VPS4A	Q9UN37
11480-1	3	SL006130	Aldehyde dehydrogenase; dimeric NADP-preferring	Aldehyde dehydrogenase; class 3	P30838
11481-25	3	SL007547	Hepatitis A virus cellular receptor 2	TIMD3	Q8TDQ0
11486-26	3	SL019479	Zinc finger protein 174	ZN174	Q15697
11490-42	3	SL019457	Ubiquitin-like protein 4A	UBL4A	P11441
11493-169	3	SL019474	Dynein light chain 2; cytoplasmic	DYL2	Q96FJ2
11494-4	3	SL019480	RNA polymerase II elongation factor ELL2	ELL2	O00472
11510-31	3	SL005699	Apolipoprotein L1	Apo L1	O14791
11513-92	3	SL002722	ADP-ribosyl cyclase/cyclic ADP-ribose hydrolase 1	CD38	P28907
11514-196	3	SL004557	CD59 glycoprotein	CD59	P13987
11516-7	3	SL006131	Fatty acid-binding protein; liver	FABPL	P07148
11530-37	3	SL010978	Porphobilinogen deaminase	HEM3	P08397
11531-24	3	SL017424	V-type immunoglobulin domain-containing suppressor of T-cell activation	GI24	Q9H7M9
11534-6	3	SL019063	Leucine-rich repeat; immunoglobulin-like domain and transmembrane domain-containing protein 3	LRIT3	Q3SXY7
11536-9	3	SL019540	Histone H2A deubiquitinase MYSM1	MYSM1	Q5VVJ2
11537-12	3	SL008830	Transferrin receptor protein 2	TFR2	Q9UP52
11538-216	3	SL019512	Malonyl-CoA decarboxylase; mitochondrial	DCMC	O95822
11539-4	3	SL008136	ATP synthase subunit f; mitochondrial	ATPK	P56134
11540-37	3	SL012328	Forkhead box protein O3	FOXO3A	O43524
11542-11	3	SL019529	Transmembrane protein 230	TM230	Q96A57
11543-84	3	SL006779	LIM domain and actin-binding protein 1	LIMA1	Q9UHB6
11544-39	3	SL010933	PHD finger protein 3	PHF3	Q92576
11546-7	3	SL007558	Cytoglobin	CYGB	Q8WWM9
11547-84	3	SL019518	Muscle; skeletal receptor tyrosine-protein kinase	MUSK	O15146
11548-84	3	SL007184	M-phase inducer phosphatase 1	MPIP1	P30304
11549-6	3	SL007314	Insulin gene enhancer protein ISL-1	ISL1	P61371
11551-16	3	SL019534	SWI/SNF-related matrix-associated actin-dependent regulator of chromatin subfamily E member 1-related	HM20B	Q9P0W2
11556-19	3	SL015077	ADP-ribosylation factor GTPase-activating protein 1	ARFG1	Q8N6T3
11557-3	3	SL007679	E3 ubiquitin-protein ligase SMURF1	SMUF1	Q9HCE7
11560-76	3	SL007428	Nuclear factor of activated T-cells; cytoplasmic 4	NFAC4	Q14934
11561-32	3	SL025418	Fc_MOUSE	Fc_MOUSE	Q99LC4
11562-9	3	SL014854	DNA polymerase epsilon subunit 2	DPOE2	P56282
11563-51	3	SL016500	Synaptotagmin-like protein 4	SYTL4	Q96C24
11565-58	3	SL019525	Zinc finger protein 23	ZNF23	P17027
11566-48	3	SL009148	Keratin; type II cytoskeletal 72	Keratin 72	Q14CN4
11567-23	3	SL019535	Zinc finger protein 10	ZNF10	P21506
11568-2	3	SL007323	Peptidyl-prolyl cis-trans isomerase FKBP1B	FKB1B	P68106
11570-94	3	SL019514	B-cell receptor-associated protein 29	BAP29	Q9UHQ4
11571-75	3	SL018232	NKG2-E type II integral membrane protein	NKG2E	Q07444
11572-4	3	SL010968	Dynamin-2	DYN2	P50570
11573-3	3	SL017909	Serine/arginine-rich splicing factor 6	SRSF6	Q13247
11582-63	3	SL007975	DnaJ homolog subfamily A member 2	DNJA2	O60884
11587-5	3	SL019521	MAX gene-associated protein	MGAP	Q8IWI9
11590-5	3	SL019537	Probable RNA-binding protein 23	RBM23	Q86U06
11591-43	3	SL007011	Protein regulator of cytokinesis 1	PRC1	O43663
11592-1	3	SL011997	ELAV-like protein 1	ELAV1	Q15717
11593-21	3	SL003188	C-X-C motif chemokine 9	MIG	Q07325
11596-47	3	SL019527	Zinc finger protein 75D	ZN75D	P51815
11601-26	3	SL019516	ATP-dependent RNA helicase DHX8	DHX8	Q14562
11606-22	3	SL019538	DnaJ homolog subfamily B member 6	DNJB6	O75190
11607-15	3	SL016389	Bromodomain-containing protein 1	BRD1	O95696
11608-5	3	SL019511	Microtubule-associated proteins 1A/1B light chain 3B	MLP3B	Q9GZQ8
11614-29	3	SL013071	Enhancer of rudimentary homolog	ERH	P84090
11615-16	3	SL016537	Dual adapter for phosphotyrosine and 3-phosphotyrosine and 3-phosphoinositide	DAPP1	Q9UN19
11616-9	3	SL013812	Heat shock factor protein 1	HSF1	Q00613
11617-1	3	SL004121	Integrin alpha-L	LFA-1 alpha-L chain	P20701
11618-83	3	SL007101	Transcriptional activator Myb	MYB	P10242
11626-7	3	SL008563	Ubiquitin-conjugating enzyme E2 variant 1	UB2V1	Q13404
11633-89	3	SL013002	Activator of 90 kDa heat shock protein ATPase homolog 1	AHSA1	O95433
11634-32	3	SL016376	Regulator of G-protein signaling 10	RGS10	O43665
11636-33	3	SL004811	Transgelin-2	Transgelin-2	P37802
11638-42	3	SL019577	Beta-1;3-galactosyltransferase 2	B3GT2	O43825
11643-73	3	SL019554	E3 ubiquitin-protein ligase DTX3L	DTX3L	Q8TDB6
11645-9	3	SL012417	Prolyl 4-hydroxylase subunit alpha-1	P4HA1	P13674
11646-4	3	SL005434	Carbohydrate sulfotransferase 9	Carbohydrate sulfotransferase 9	Q7L1S5
11647-6	3	SL006312	Frizzled-10	Frizzled-10	Q9ULW2
11649-3	3	SL019547	Stromal membrane-associated protein 1	SMAP1	Q8IYB5
11653-69	3	SL019569	Sodium- and chloride-dependent glycine transporter 1	SC6A9	P48067
11654-77	3	SL019578	Neurensin-1	NRSN1	Q8IZ57
11656-110	3	SL007751	Ena/VASP-like protein	EVL	Q9UI08
11657-86	3	SL006979	Suppressor of cytokine signaling 7	SOCS7	O14512
11659-31	3	SL011224	Clathrin interactor 1	EPN4	Q14677
11661-11	3	SL019570	NACHT; LRR and PYD domains-containing protein 1	NALP1	Q9C000
11664-32	3	SL019543	ADP-ribosylation factor GTPase-activating protein 2	ARFG2	Q8N6H7
11666-72	3	SL019551	Regulator of G-protein signaling 8	RGS8	P57771
11667-29	3	SL019556	Tensin-2	TENC1	Q63HR2
11669-39	3	SL019571	Solute carrier organic anion transporter family member 5A1	SO5A1	Q9H2Y9
11671-19	3	SL019544	Peregrin	BRPF1	P55201
11672-17	3	SL019549	Kinesin-like protein KIF16B	KI16B	Q96L93
11677-17	3	SL019579	Probable palmitoyltransferase ZDHHC14	ZDH14	Q8IZN3
11678-105	3	SL019586	Gap junction delta-2 protein	CXD2	Q9UKL4
11681-8	3	SL007271	Arf-GAP domain and FG repeat-containing protein 1	NUPL	P52594
11682-7	3	SL015231	Thioredoxin-interacting protein	TXNIP	Q9H3M7
11683-19	3	SL019567	ADP-ribosylation factor-binding protein GGA3	GGA3	Q9NZ52
11690-47	3	SL019558	Anaphase-promoting complex subunit 7	APC7	Q9UJX3
11692-21	3	SL019573	SHC-transforming protein 4	SHC4	Q6S5L8
11696-7	3	SL008838	Cellular retinoic acid-binding protein 2	RABP2	P29373
11699-16	3	SL014919	Protein tyrosine phosphatase type IVA 2	TP4A2	Q12974
11708-2	3	SL007868	Lipocalin-1	LCN1	P31025
11709-29	3	SL015112	Carnitine O-palmitoyltransferase 1; muscle isoform	CPT1B	Q92523
11715-1	3	SL019568	POU domain; class 2; transcription factor 1	PO2F1	P14859
11716-28	3	SL019575	Leucine-rich repeat; immunoglobulin-like domain and transmembrane domain-containing protein 2	LRIT2	A6NDA9
11816-84	3	SL007025	Tyrosine-protein kinase JAK2	JAK2	O60674
11825-27	3	SL013877	Peroxisome proliferator-activated receptor gamma coactivator 1-alpha	PRGC1	Q9UBK2
11827-7	3	SL019486	Nuclear receptor ROR-gamma	RORG	P51449
11837-7	3	SL004859	Tumor necrosis factor receptor superfamily member 18	GITR	Q9Y5U5
11838-130	3	SL010815	Piezo-type mechanosensitive ion channel component 1	FA38A	Q92508
11860-3	3	SL025418	Fc_MOUSE	Fc_MOUSE	Q99LC4
11872-9	3	SL019027	Protocadherin gamma-B1	PCDGD	Q9Y5G3
11895-21	3	SL025418	Fc_MOUSE	Fc_MOUSE	Q99LC4
11910-27	3	SL019039	Homeobox protein DLX-4	DLX4	Q92988
11911-13	3	SL019048	Leucine-rich repeat-containing protein 4B	LRC4B	Q9NT99
11912-45	3	SL025418	Fc_MOUSE	Fc_MOUSE	Q99LC4
11917-8	3	SL025418	Fc_MOUSE	Fc_MOUSE	Q99LC4
11918-54	3	SL025418	Fc_MOUSE	Fc_MOUSE	Q99LC4
11919-84	3	SL025418	Fc_MOUSE	Fc_MOUSE	Q99LC4
11926-23	3	SL012582	Alpha- and gamma-adaptin-binding protein p34	P34	Q6PD74
11927-3	3	SL025418	Fc_MOUSE	Fc_MOUSE	Q99LC4
11934-9	3	SL015014	Integrator complex subunit 3	INT3	Q68E01
11939-11	3	SL025418	Fc_MOUSE	Fc_MOUSE	Q99LC4
11952-1	3	SL018084	Immunoglobulin superfamily DCC subclass member 3	IGDC3	Q8IVU1
11955-1	3	SL008179	Rho GTPase-activating protein 1	RHG01	Q07960
11967-23	3	SL013765	Cellular retinoic acid-binding protein 1	RABP1	P29762
11969-5	3	SL004807	Protein S100-A2	S100A2	P29034
11986-30	3	SL025418	Fc_MOUSE	Fc_MOUSE	Q99LC4
11988-24	3	SL015251	Receptor-type tyrosine-protein phosphatase H	PTPRH	Q9HD43
11989-35	3	SL019200	ER membrane protein complex subunit 1	EMC1	Q8N766
11993-227	3	SL025418	Fc_MOUSE	Fc_MOUSE	Q99LC4
12001-7	3	SL006520	Tight junction protein ZO-1	ZO1	Q07157
12008-3	3	SL007098	T-cell antigen CD7	CD7	P09564
12012-33	3	SL025418	Fc_MOUSE	Fc_MOUSE	Q99LC4
12014-19	3	SL019226	6-pyruvoyl tetrahydrobiopterin synthase	PTPS	Q03393
12016-60	3	SL013756	E3 ubiquitin-protein ligase CBL	CBL	P22681
12018-84	3	SL019230	Thiamin pyrophosphokinase 1	TPK1	Q9H3S4
12020-39	3	SL010883	Bisphosphoglycerate mutase	PMGE	P07738
12022-12	3	SL000132	Mothers against decapentaplegic homolog 4	SMAD4	Q13485
12030-82	3	SL004900	Desmin	Desmin	P17661
12033-3	3	SL007012	Mitotic checkpoint serine/threonine-protein kinase BUB1	BUB1	O43683
12034-28	3	SL004613	Adenylyl cyclase-associated protein 1	CAP 1	Q01518
12041-33	3	SL013773	Heat shock 70 kDa protein 1-like	HS71L	P34931
12046-51	3	SL011216	TAR DNA-binding protein 43	TADBP	Q13148
12329-21	3	SL013834	Ribosomal protein S6 kinase alpha-1	KS6A1	Q15418
12332-7	3	SL019680	Eukaryotic elongation factor 2 kinase	EF2K	O00418
12333-87	3	SL010958	Ribose-5-phosphate isomerase	RPIA	P49247
12334-25	3	SL004695	Serine hydroxymethyltransferase; cytosolic	cSHMT	P34896
12338-27	3	SL019671	Pikachurin	EGFLA	Q63HQ2
12340-17	3	SL011196	Alanine--tRNA ligase; cytoplasmic	SYAC	P49588
12341-8	3	SL007465	Dual specificity protein phosphatase 6	DUS6	Q16828
12343-14	3	SL011226	Arf-GAP with coiled-coil; ANK repeat and PH domain-containing protein 2	CENB2	Q15057
12345-4	3	SL019703	Anaphase-promoting complex subunit 10	APC10	Q9UM13
12347-29	3	SL019675	Cerebral cavernous malformations 2 protein	CCM2	Q9BSQ5
12348-46	3	SL019681	Serine--tRNA ligase; mitochondrial	SYSM	Q9NP81
12350-86	3	SL018899	Protein C-ets-2	ETS2	P15036
12352-70	3	SL019698	Arrestin domain-containing protein 3	ARRD3	Q96B67
12355-223	3	SL019676	Ribosome-recycling factor; mitochondrial	RRFM	Q96E11
12356-65	3	SL005002	Sorcin	Sorcin	P30626
12357-41	3	SL016390	Synaptosomal-associated protein 29	SNP29	O95721
12358-6	3	SL007325	Immunoglobulin-binding protein 1	IGBP1	P78318
12361-102	3	SL008513	Ras-related protein R-Ras2	RRAS2	P62070
12363-70	3	SL015111	Tribbles homolog 2	TRIB2	Q92519
12365-108	3	SL009453	RuvB-like 1	RUVB1	Q9Y265
12366-16	3	SL008832	Gamma-crystallin D	CRGD	P07320
12367-52	3	SL019694	Macoilin	MACOI	Q8N5G2
12368-18	3	SL013848	Histone acetyltransferase KAT2B	PCAF	Q92831
12370-30	3	SL006348	Apolipoprotein F	Apo F	Q13790
12373-73	3	SL014875	Transformer-2 protein homolog beta	TRA2B	P62995
12374-8	3	SL019686	Platelet-activating factor acetylhydrolase IB subunit gamma	PA1B3	Q15102
12376-85	3	SL003762	Cyclin-dependent kinase 4 inhibitor D	p19-INK4d	P55273
12378-71	3	SL012578	Tapasin	TPSN	O15533
12381-26	3	SL008046	Carbonyl reductase [NADPH] 1	CBR1	P16152
12382-2	3	SL019687	Probable ATP-dependent RNA helicase DDX58	DDX58	O95786
12384-92	3	SL019700	COP9 signalosome complex subunit 7b	CSN7B	Q9H9Q2
12385-4	3	SL006471	Calpain-3	CAN3	P20807
12386-11	3	SL012837	Aminopeptidase B	AMPB	Q9H4A4
12387-7	3	SL013045	PDZ and LIM domain protein 4	PDLI4	P50479
12389-4	3	SL007790	Origin recognition complex subunit 6	ORC6	Q9Y5N6
12391-27	3	SL019695	PDZ domain-containing protein 7	PDZD7	Q9H5P4
12392-30	3	SL019701	ADP-ribosylation factor-like protein 1	ARL1	P40616
12394-53	3	SL006601	Transmembrane protein C16orf54	CP054	Q6UWD8
12395-86	3	SL019677	Aspartate--tRNA ligase; mitochondrial	SYDM	Q6PI48
12396-19	3	SL006368	3-hydroxyisobutyryl-CoA hydrolase; mitochondrial	HIBCH	Q6NVY1
12398-15	3	SL019692	Paired box protein Pax-4	PAX4	O43316
12399-194	3	SL013198	Coiled-coil domain-containing protein 50	CCD50	Q8IVM0
12400-25	3	SL015259	Ubiquitin-conjugating enzyme E2 T	UBE2T	Q9NPD8
12401-3	3	SL019706	AMSH-like protease	STALP	Q96FJ0
12403-30	3	SL019678	Ras-related protein Rab-39B	RB39B	Q96DA2
12406-119	3	SL000635	GTP-binding protein Di-Ras3	ARHI	O95661
12408-333	3	SL015330	Ras-related protein Rab-22A	RB22A	Q9UL26
12409-90	3	SL019707	Ras-related protein Rab-7b	RAB7B	Q96AH8
12411-60	3	SL019679	Protein max	MAX	P61244
12415-122	3	SL011710	Endothelial differentiation-related factor 1	EDF1	O60869
12417-46	3	SL019708	EKC/KEOPS complex subunit TPRKB	TPRKB	Q9Y3C4
12420-10	3	SL019684	Glycerol-3-phosphate dehydrogenase 1-like protein	GPD1L	Q8N335
12422-143	3	SL019693	Arachidonate 15-lipoxygenase B	LX15B	O15296
12423-38	3	SL019697	APOBEC1 complementation factor	A1CF	Q9NQ94
12424-107	3	SL019702	Thymocyte nuclear protein 1	THYN1	Q9P016
12425-104	3	SL008834	ADP-ribosylation factor 6	ARF6	P62330
12426-19	3	SL016520	MOB kinase activator 1A	MOL1B	Q9H8S9
12427-8	3	SL007185	M-phase inducer phosphatase 2	MPIP2	P30305
12428-2	3	SL015008	Lysophospholipase-like protein 1	LYPL1	Q5VWZ2
12430-78	3	SL011150	Polyadenylate-binding protein-interacting protein 1	PAIP1	Q9H074
12431-13	3	SL019737	Protein pelota homolog	PELO	Q9BRX2
12432-23	3	SL010232	Calcyclin-binding protein	CYBP	Q9HB71
12433-8	3	SL019709	ADP-ribosylation factor-like protein 11	ARL11	Q969Q4
12434-25	3	SL008617	IST1 homolog	K0174	P53990
12436-84	3	SL005847	Glutathione S-transferase omega-1	GST omega-1	P78417
12437-18	3	SL019726	Serine/threonine-protein kinase ULK3	ULK3	Q6PHR2
12438-127	3	SL014754	DNA-3-methyladenine glycosylase	3MG	P29372
12439-67	3	SL004395	Interferon regulatory factor 9	ISGF3	Q00978
12442-4	3	SL019715	Rho-related GTP-binding protein RhoD	RHOD	O00212
12444-39	3	SL006967	Nuclear receptor subfamily 5 group A member 2	NR5A2	O00482
12445-50	3	SL019727	Ankyrin repeat domain-containing protein 27	ANR27	Q96NW4
12449-16	3	SL012991	Peptidyl-prolyl cis-trans isomerase H	PPIH	O43447
12450-42	3	SL016459	Phosphomevalonate kinase	PMVK	Q15126
12451-62	3	SL018858	Transcription regulator protein BACH1	BACH1	O14867
12452-32	3	SL019721	Histone-lysine N-methyltransferase SUV420H2	SV422	Q86Y97
12453-161	3	SL019728	Nuclear RNA export factor 1	NXF1	Q9UBU9
12454-105	3	SL019732	N-terminal Xaa-Pro-Lys N-methyltransferase 1	NTM1A	Q9BV86
12455-48	3	SL019739	Myoneurin	MYNN	Q9NPC7
12456-5	3	SL019744	6-phosphofructo-2-kinase/fructose-2;6-bisphosphatase 3	F263	Q16875
12457-10	3	SL019711	1;2-dihydroxy-3-keto-5-methylthiopentene dioxygenase	MTND	Q9BV57
12458-79	3	SL016506	Calcineurin B homologous protein 1	CHP1	Q99653
12459-13	3	SL007671	Pleckstrin homology domain-containing family A member 1	PKHA1	Q9HB21
12460-18	3	SL008613	Proteasome subunit alpha type-7	PSA7	O14818
12461-8	3	SL013283	NAD-dependent protein deacylase sirtuin-5; mitochondrial	SIRT5	Q9NXA8
12462-20	3	SL019733	Histone-lysine N-methyltransferase SETMAR	SETMR	Q53H47
12463-7	3	SL019740	Kelch-like protein 13	KLH13	Q9P2N7
12466-7	3	SL008019	Heterogeneous nuclear ribonucleoprotein A1	ROA1	P09651
12469-19	3	SL011230	Microtubule-associated protein RP/EB family member 1	MARE1	Q15691
12471-47	3	SL007061	Double-stranded RNA-binding protein Staufen homolog 1	STAU1	O95793
12473-48	3	SL015285	BTB/POZ domain-containing protein KCTD5	KCTD5	Q9NXV2
12475-48	3	SL019722	Chloride intracellular channel protein 5	CLIC5	Q9NZA1
12476-50	3	SL013278	Fructose-2;6-bisphosphatase TIGAR	TIGAR	Q9NQ88
12477-42	3	SL019734	Translin	TSN	Q15631
12478-15	3	SL008862	60S ribosomal protein L30	RL30	P62888
12479-50	3	SL014768	cAMP-dependent protein kinase type I-beta regulatory subunit	KAP1	P31321
12480-9	3	SL019713	OTU domain-containing protein 5	OTUD5	Q96G74
12482-5	3	SL007512	Nucleosome-remodeling factor subunit BPTF	BPTF	Q12830
12483-62	3	SL007576	Nuclear receptor ROR-beta	RORB	Q92753
12484-67	3	SL011194	Phosphatidylinositol transfer protein beta isoform	PIPNB	P48739
12486-8	3	SL007708	Glutaredoxin-2; mitochondrial	GLRX2	Q9NS18
12488-9	3	SL015331	Malignant T-cell-amplified sequence 1	MCTS1	Q9ULC4
12490-92	3	SL019720	Ragulator complex protein LAMTOR3	LTOR3	Q9UHA4
12493-42	3	SL019735	Ubiquitin thioesterase OTUB2	OTUB2	Q96DC9
12494-99	3	SL019741	Gamma-aminobutyric acid receptor-associated protein-like 2	GBRL2	P60520
12497-29	3	SL015180	Tudor-interacting repair regulator protein	SDOS	Q9BRJ7
12498-12	3	SL019719	Tax1-binding protein 3	TX1B3	O14907
12499-108	3	SL015171	Endophilin-A1	SH3G2	Q99962
12500-88	3	SL019730	SUMO-activating enzyme subunit 2	SAE2	Q9UBT2
12501-10	3	SL008849	Tubulin-specific chaperone A	TBCA	O75347
12503-5	3	SL007451	Ovarian cancer G-protein coupled receptor 1	SPR1	Q15743
12504-26	3	SL008078	Leiomodin-1	LMOD1	P29536
12507-16	3	SL019723	Inositol-trisphosphate 3-kinase C	IP3KC	Q96DU7
12508-9	3	SL008756	Charged multivesicular body protein 3	CHMP3	Q9Y3E7
12509-115	3	SL019736	COMM domain-containing protein 1	COMD1	Q8N668
12510-3	3	SL019742	Signal-transducing adaptor protein 1	STAP1	Q9ULZ2
12511-83	3	SL019747	Solute carrier family 41 member 2	S41A2	Q96JW4
12513-8	3	SL008826	Glycolipid transfer protein	GLTP	Q9NZD2
12514-16	3	SL004624	tRNA (guanine-N(7)-)-methyltransferase	METTL1	Q9UBP6
12515-45	3	SL019724	Uridine-cytidine kinase 2	UCK2	Q9BZX2
12516-13	3	SL019731	Transcriptional enhancer factor TEF-3	TEAD4	Q15561
12517-52	3	SL003787	Programmed cell death protein 5	TFAR19	O14737
12518-289	3	SL011258	Protein polybromo-1	PB1	Q86U86
12521-3	3	SL007230	Cyclin-dependent kinase 4 inhibitor C	CDN2C	P42773
12522-6	3	SL011201	UV excision repair protein RAD23 homolog B	RD23B	P54727
12524-18	3	SL019774	Diamine acetyltransferase 2	SAT2	Q96F10
12527-50	3	SL013736	Thyroid hormone receptor alpha	THA	P10827
12528-40	3	SL019761	ATPase WRNIP1	WRIP1	Q96S55
12529-32	3	SL019753	Inactive peptidyl-prolyl cis-trans isomerase FKBP6	FKBP6	O75344
12530-14	3	SL005032	Cyclin-dependent kinases regulatory subunit 1	CKS-1	P61024
12531-5	3	SL019768	Endogenous retrovirus group V member 1 Env polyprotein	ERVV1	B6SEH8
12532-28	3	SL013788	Ubiquitin-conjugating enzyme E2 R1	UB2R1	P49427
12533-135	3	SL019781	Cytohesin-2	CYH2	Q99418
12534-10	3	SL019796	Calcium-binding and coiled-coil domain-containing protein 2	CACO2	Q13137
12535-2	3	SL013748	DNA repair protein XRCC1	XRCC1	P18887
12536-46	3	SL019758	Myotubularin-related protein 6	MTMR6	Q9Y217
12537-88	3	SL013811	Transcriptional activator protein Pur-alpha	PURA	Q00577
12538-19	3	SL019759	Regulator of G-protein signaling 7	RGS7	P49802
12540-25	3	SL019775	Rho-related GTP-binding protein RhoG	RHOG	P84095
12543-76	3	SL019752	Zinc finger protein 560	ZN560	Q96MR9
12546-1	3	SL014839	Smoothelin	SMTN	P53814
12548-75	3	SL019776	Ras-related GTP-binding protein C	RRAGC	Q9HB90
12549-33	3	SL014636	Hematopoietic prostaglandin D synthase	PTGD2	O60760
12551-3	3	SL007599	E3 ubiquitin-protein ligase Itchy homolog	ITCH	Q96J02
12553-5	3	SL010954	Serine/threonine-protein kinase VRK1	VRK1	Q99986
12554-10	3	SL013725	DNA repair protein RAD51 homolog 4	RA51D	O75771
12556-7	3	SL006252	Ubiquitin-conjugating enzyme E2 C	UBE2C	O00762
12557-18	3	SL019782	RNA-binding protein Nova-1	NOVA1	P51513
12558-3	3	SL011269	Ubiquitin-associated and SH3 domain-containing protein B	UBS3B	Q8TF42
12560-9	3	SL008415	5'(3')-deoxyribonucleotidase; cytosolic type	NT5C	Q8TCD5
12562-1	3	SL014979	Serine/threonine-protein kinase N1	PKN1	Q16512
12563-2	3	SL019770	Tumor necrosis factor alpha-induced protein 8	TFIP8	O95379
12564-9	3	SL019777	60S ribosome subunit biogenesis protein NIP7 homolog	NIP7	Q9Y221
12568-14	3	SL017529	Kelch-like ECH-associated protein 1	KEAP1	Q14145
12569-25	3	SL004993	T-complex protein 1 subunit epsilon	TCP-1-epsilon	P48643
12571-14	3	SL019778	ADP-ribosylation factor-like protein 3	ARL3	P36405
12572-236	3	SL019783	Embryonal Fyn-associated substrate	EFS	O43281
12573-80	3	SL019797	Tripartite motif-containing protein 3	TRIM3	O75382
12574-36	3	SL000405	Endothelin-2	Endothelin 2	P20800
12575-30	3	SL008027	C-1-tetrahydrofolate synthase; cytoplasmic	C1TC	P11586
12576-21	3	SL002732	Melanoma-associated antigen 3	MAGE-3	P43357
12577-100	3	SL002091	Flap endonuclease 1	FLAP endonuclease-1	P39748
12578-13	3	SL006497	ADP-ribosylation factor 3	ARF3	P61204
12580-7	3	SL012949	Proteasome subunit beta type-5	PSB5	P28074
12581-39	3	SL014587	Inositol monophosphatase 2	IMPA2	O14732
12583-77	3	SL019755	Serine/threonine-protein kinase A-Raf	ARAF	P10398
12585-39	3	SL009589	DNA excision repair protein ERCC-1	ERCC1	P07992
12587-65	3	SL019779	ADP-ribosylation factor-like protein 2	ARL2	P36404
12590-67	3	SL025418	Fc_MOUSE	Fc_MOUSE	Q99LC4
12591-27	3	SL002050	Oligophrenin-1	Oligophrenin-1	O60890
12593-33	3	SL019751	p53 and DNA damage-regulated protein 1	PDRG1	Q9NUG6
12594-5	3	SL019772	Grancalcin	GRAN	P28676
12595-11	3	SL010848	Tropomodulin-1	TMOD1	P28289
12597-68	3	SL019171	Autophagy protein 5	Autophagy protein 5	Q9H1Y0
12599-10	3	SL010979	Fermitin family homolog 3	URP2	Q86UX7
12603-87	3	SL019780	Polyadenylate-binding protein 4	PABP4	Q13310
12604-16	3	SL019785	Polycomb protein SCMH1	SCMH1	Q96GD3
12605-1	3	SL005742	Exosome complex component RRP40	Exosome component 3	Q9NQT5
12612-37	3	SL008624	Proteasome subunit beta type-1	PSB1	P20618
12616-45	3	SL019803	Nuclear receptor-binding protein	NRBP	Q9UHY1
12617-2	3	SL008369	Serine/threonine-protein kinase 24	STK24	Q9Y6E0
12618-50	3	SL008344	Aldo-keto reductase family 1 member C1	Aldo-keto reductase 1C1	Q04828
12619-14	3	SL004719	Protein phosphatase 1A	Protein phophatase 2Ca	P35813
12620-3	3	SL011301	Septin-11	Septin-11	Q9NVA2
12621-55	3	SL008081	Serine/threonine-protein phosphatase 2A 65 kDa regulatory subunit A alpha isoform	PP2AAA	P30153
12622-96	3	SL019786	Histone-lysine N-methyltransferase ASH1L	ASH1L	Q9NR48
12623-84	3	SL019793	Protein Jumonji	JARD2	Q92833
12625-138	3	SL019811	Kelch-like protein 7	KLHL7	Q8IXQ5
12626-6	3	SL019816	Sentrin-specific protease 7	SENP7	Q9BQF6
12627-97	3	SL019821	Ubiquitin-like modifier-activating enzyme ATG7	ATG7	O95352
12628-31	3	SL019826	LanC-like protein 2	LANC2	Q9NS86
12630-8	3	SL019787	Arfaptin-2	ARFP2	P53365
12632-14	3	SL019805	Arylamine N-acetyltransferase 1	ARY1	P18440
12633-3	3	SL019812	Tyrosine-protein phosphatase non-receptor type 9	PTN9	P43378
12634-79	3	SL014470	Breast cancer anti-estrogen resistance protein 3	BCAR3	O75815
12635-9	3	SL019822	tRNA (cytosine(38)-C(5))-methyltransferase	TRDMT	O14717
12636-113	3	SL019827	N-lysine methyltransferase SMYD2	SMYD2	Q9NRG4
12637-7	3	SL019832	Carnitine O-acetyltransferase	CACP	P43155
12641-3	3	SL019813	Type II inositol 1;4;5-trisphosphate 5-phosphatase	I5P2	P32019
12643-4	3	SL011195	Beta-arrestin-1	ARRB1	P49407
12644-63	3	SL019828	Adenylosuccinate synthetase isozyme 2	PURA2	P30520
12646-2	3	SL013233	Ribulose-phosphate 3-epimerase	RPE	Q96AT9
12647-52	3	SL016514	Histone-lysine N-methyltransferase SETD2	SETD2	Q9BYW2
12650-43	3	SL008873	Guanine nucleotide-binding protein G(k) subunit alpha	GNAI3	P08754
12651-21	3	SL019823	[Pyruvate dehydrogenase (acetyl-transferring)] kinase isozyme 2; mitochondrial	PDK2	Q15119
12652-37	3	SL019829	Adenosylhomocysteinase 2	SAHH2	O43865
12653-13	3	SL010497	Casein kinase I isoform gamma-2	CSNK1G2	P78368
12655-30	3	SL010994	Beta-soluble NSF attachment protein	SNAB	Q9H115
12656-1	3	SL019807	Kinesin light chain 1	KLC1	Q07866
12657-2	3	SL010919	GDP-L-fucose synthase	FCL	Q13630
12658-72	3	SL019818	Pantothenate kinase 3	PANK3	Q9H999
12659-13	3	SL008839	Obg-like ATPase 1	GTPB9	Q9NTK5
12661-44	3	SL019788	Gamma-aminobutyric acid receptor-associated protein-like 1	GBRL1	Q9H0R8
12662-82	3	SL004998	Delta(3;5)-Delta(2;4)-dienoyl-CoA isomerase; mitochondrial	ECH1	Q13011
12663-1	3	SL011234	Thiosulfate sulfurtransferase	THTR	Q16762
12664-19	3	SL014918	Tyrosine-protein phosphatase non-receptor type 13	PTN13	Q12923
12665-16	3	SL014917	Interleukin enhancer-binding factor 2	ILF2	Q12905
12667-2	3	SL009095	Guanine deaminase	GUAD	Q9Y2T3
12668-7	3	SL019834	Vacuolar protein sorting-associated protein 4B	VPS4B	O75351
12669-30	3	SL019789	E3 ubiquitin-protein ligase HECW1	HECW1	Q76N89
12670-15	3	SL019800	Cell cycle checkpoint protein RAD1	RAD1	O60671
12671-35	3	SL019808	Sulfotransferase family cytosolic 1B member 1	ST1B1	O43704
12675-14	3	SL010893	Aspartate--tRNA ligase; cytoplasmic	SYDC	P14868
12676-1	3	SL019835	Protein kinase C and casein kinase substrate in neurons protein 1	PACN1	Q9BY11
12677-164	3	SL006530	Protein flightless-1 homolog	FLII	Q13045
12678-66	3	SL013011	U1 small nuclear ribonucleoprotein A	SNRPA	P09012
12681-63	3	SL019819	Ubiquitin carboxyl-terminal hydrolase 21	UBP21	Q9UK80
12682-5	3	SL019824	Kynurenine--oxoglutarate transaminase 3	KAT3	Q6YP21
12683-156	3	SL019830	Dihydropyrimidinase-related protein 5	DPYL5	Q9BPU6
12684-5	3	SL019836	Adseverin	ADSV	Q9Y6U3
12685-57	3	SL019790	Homer protein homolog 2	HOME2	Q9NSB8
12686-15	3	SL008788	3-mercaptopyruvate sulfurtransferase	THTM	P25325
12687-2	3	SL008215	2;4-dienoyl-CoA reductase; mitochondrial	DECR	Q16698
12688-115	3	SL019814	Ribosomal protein S6 kinase alpha-6	KS6A6	Q9UK32
12689-56	3	SL011157	Actin-related protein 2/3 complex subunit 1B	ARC1B	O15143
12690-33	3	SL019825	Septin-10	2010-09-01	Q9P0V9
12691-44	3	SL015512	Serine hydroxymethyltransferase; mitochondrial	GLYM	P34897
12692-56	3	SL019837	Histone-lysine N-methyltransferase; H3 lysine-79 specific	DOT1L	Q8TEK3
12693-2	3	SL008627	SH3 domain-binding glutamic acid-rich-like protein	SH3L1	O75368
12694-28	3	SL019801	Probable dimethyladenosine transferase	DIM1	Q9UNQ2
12695-62	3	SL019809	Kelch-like protein 12	KLH12	Q53G59
12696-166	3	SL019815	Protein arginine N-methyltransferase 3	ANM3	O60678
12697-30	3	SL010809	Phosphatidylinositol 5-phosphate 4-kinase type-2 alpha	PI42A	P48426
12698-72	3	SL006395	Importin subunit alpha-3	IMA4	O00629
12699-28	3	SL005763	T-complex protein 1 subunit theta	TCP-1-theta	P50990
12700-9	3	SL007279	ATP-citrate synthase	ACLY	P53396
12701-1	3	SL019791	Eukaryotic translation initiation factor 1b	EIF1B	O60739
12702-13	3	SL019802	E3 ubiquitin-protein ligase pellino homolog 2	PELI2	Q9HAT8
12703-6	3	SL019810	Serine/threonine-protein kinase Nek7	NEK7	Q8TDX7
12704-26	3	SL009388	SH2 domain-containing protein 3C	SH2D3	Q8N5H7
12705-9	3	SL019820	Probable E3 ubiquitin-protein ligase HERC1	HERC1	Q15751
12706-2	3	SL007478	Serine/threonine-protein kinase MRCK alpha	MRCKA	Q5VT25
12707-26	3	SL008196	Dihydropyrimidinase-related protein 3	DPYL3	Q14195
12708-91	3	SL019851	Lethal(3)malignant brain tumor-like protein 2	LMBL2	Q969R5
12709-63	3	SL008266	Histone H1x	H1X	Q92522
12711-19	3	SL007244	Gap junction alpha-8 protein	CXA8	P48165
12712-9	3	SL019881	High mobility group protein 20A	HM20A	Q9NP66
12713-365	3	SL014816	Regulator of G-protein signaling 19	RGS19	P49795
12714-38	3	SL019896	AP-1 complex subunit gamma-like 2	AP1G2	O75843
12715-30	3	SL019904	mRNA-decapping enzyme 1B	DCP1B	Q8IZD4
12716-3	3	SL015364	Zinc finger protein 175	ZN175	Q9Y473
12717-65	3	SL019861	TOX high mobility group box family member 3	TOX3	O15405
12718-43	3	SL010814	Peptidyl-prolyl cis-trans isomerase NIMA-interacting 4	PIN4	Q9Y237
12720-71	3	SL019882	Ubiquilin-4	UBQL4	Q9NRR5
12721-4	3	SL019891	Tax1-binding protein 1	TAXB1	Q86VP1
12724-81	3	SL005468	Cold-inducible RNA-binding protein	CIRBP	Q14011
12726-3	3	SL019868	Regulatory factor X-associated protein	RFXAP	O00287
12727-7	3	SL019877	Prostaglandin F2 receptor negative regulator	FPRP	Q9P2B2
12729-12	3	SL019892	Proteasome assembly chaperone 3	PSMG3	Q9BT73
12730-3	3	SL006986	Kinetochore protein NDC80 homolog	KNTC2	O14777
12731-12	3	SL019906	Pleckstrin homology domain-containing family A member 7	PKHA7	Q6IQ23
12732-13	3	SL019852	MAGUK p55 subfamily member 7	MPP7	Q5T2T1
12734-112	3	SL019869	Kinesin-like protein KIF22	KIF22	Q14807
12735-39	3	SL007039	Cold shock domain-containing protein E1	CSDE1	O75534
12737-12	3	SL015520	Plastin-1	PLSI	Q14651
12738-43	3	SL019897	Nischarin	NISCH	Q9Y2I1
12740-55	3	SL019853	Protein FEV	FEV	Q99581
12742-160	3	SL019870	Transmembrane protein 8B	TMM8B	A6NDV4
12743-18	3	SL015328	BAG family molecular chaperone regulator 5	BAG5	Q9UL15
12746-4	3	SL019898	Cytohesin-4	CYH4	Q9UIA0
12747-89	3	SL010231	RNA-binding protein 3	RBM3	P98179
12748-6	3	SL019854	Bromodomain testis-specific protein	BRDT	Q58F21
12750-9	3	SL004122	Integrin beta-2	LFA-1 beta-2	P05107
12751-26	3	SL015327	Zinc fingers and homeoboxes protein 1	ZHX1	Q9UKY1
12753-6	3	SL007583	Amyloid beta A4 precursor protein-binding family B member 2	APBB2	Q92870
12754-14	3	SL019899	Cold shock domain-containing protein C2	CSDC2	Q9Y534
12756-3	3	SL019855	Transcription regulator protein BACH2	BACH2	Q9BYV9
12758-47	3	SL019871	Glutamate receptor ionotropic; delta-2	GRID2	O43424
12759-47	3	SL004792	Interleukin enhancer-binding factor 3	DRBP76	Q12906
12760-34	3	SL019886	Zinc finger protein 774	ZN774	Q6NX45
12761-12	3	SL007583	Amyloid beta A4 precursor protein-binding family B member 2	APBB2	Q92870
12763-69	3	SL019908	Zinc finger protein 334	ZN334	Q9HCZ1
12764-3	3	SL019856	Engulfment and cell motility protein 1	ELMO1	Q92556
12766-33	3	SL019872	Probable G-protein coupled receptor 142	GP142	Q7Z601
12768-3	3	SL019887	Protein phosphatase 1 regulatory subunit 3B	PPR3B	Q86XI6
12771-19	3	SL011309	Zinc finger protein 180	ZN180	Q9UJW8
12772-8	3	SL019857	Nuclear pore complex protein Nup98-Nup96	NUP98	P52948
12774-12	3	SL019873	Potassium/sodium hyperpolarization-activated cyclic nucleotide-gated channel 1	HCN1	O60741
12775-6	3	SL006995	High mobility group protein B3	HMGB3	O15347
12777-11	3	SL013086	Splicing factor 1	SF01	Q15637
12779-30	3	SL019909	PR domain zinc finger protein 4	PRDM4	Q9UKN5
12781-2	3	SL014970	RISC-loading complex subunit TARBP2	TRBP2	Q15633
12783-29	3	SL008807	Heterogeneous nuclear ribonucleoprotein M	HNRPM	P52272
12784-10	3	SL007058	Amyloid beta A4 precursor protein-binding family B member 3	APBB3	O95704
12785-49	3	SL009382	Transcriptional regulator Kaiso	KAISO	Q86T24
12786-61	3	SL015257	Glycerophosphocholine phosphodiesterase GPCPD1	GDE5	Q9NPB8
12787-47	3	SL014834	Zinc finger protein 134	ZN134	P52741
12788-6	3	SL019859	SAGA-associated factor 29 homolog	SGF29	Q96ES7
12790-10	3	SL019874	Coiled-coil domain-containing protein 51	CCD51	Q96ER9
12793-4	3	SL019894	Piwi-like protein 1	PIWL1	Q96J94
12794-6	3	SL019902	NACHT; LRR and PYD domains-containing protein 4	NALP4	Q96MN2
12795-2	3	SL019910	Zinc finger protein 566	ZN566	Q969W8
12796-44	3	SL019860	Diphosphoinositol polyphosphate phosphohydrolase 1	NUDT3	O95989
12798-46	3	SL019875	Electroneutral sodium bicarbonate exchanger 1	S4A8	Q2Y0W8
12799-65	3	SL019880	DnaJ homolog subfamily C member 27	DJC27	Q9NZQ0
12800-5	3	SL019890	Tubulin polymerization-promoting protein family member 2	TPPP2	P59282
12801-33	3	SL019895	Interferon regulatory factor 2	IRF2	P14316
12803-9	3	SL019911	Zinc finger protein 329	ZN329	Q86UD4
12804-5	3	SL019919	Glucocorticoid modulatory element-binding protein 2	GMEB2	Q9UKD1
12807-89	3	SL019940	Rho GTPase-activating protein 30	RHG30	Q7Z6I6
12808-103	3	SL013301	Calcium-regulated heat-stable protein 1	CHSP1	Q9Y2V2
12811-55	3	SL019912	Zinc finger protein 415	ZN415	Q09FC8
12812-25	3	SL009425	Acylphosphatase-2	ACYP2	P14621
12813-18	3	SL006654	EH domain-binding protein 1	EHBP1	Q8NDI1
12814-17	3	SL019933	RNA-binding protein 40	RBM40	Q96LT9
12815-9	3	SL008104	Isoleucine--tRNA ligase; cytoplasmic	SYIC	P41252
12817-1	3	SL019954	GTP-binding protein GEM	GEM	P55040
12818-159	3	SL019965	Urea transporter 2	UT2	Q15849
12820-1	3	SL019920	GRB2-related adapter protein	GRAP	Q13588
12821-6	3	SL019926	NACHT; LRR and PYD domains-containing protein 10	NAL10	Q86W26
12822-34	3	SL006959	Amyloid beta A4 precursor protein-binding family B member 1	APBB1	O00213
12825-18	3	SL019955	DCC-interacting protein 13-alpha	DP13A	Q9UKG1
12826-5	3	SL019966	Sodium/iodide cotransporter	SC5A5	Q92911
12827-37	3	SL014817	Regulator of G-protein signaling 3	RGS3	P49796
12830-4	3	SL019934	Histone deacetylase complex subunit SAP18	SAP18	O00422
12831-21	3	SL015132	Calcineurin B homologous protein 3	TESC	Q96BS2
12832-10	3	SL019949	Set1/Ash2 histone methyltransferase complex subunit ASH2	ASH2L	Q9UBL3
12834-3	3	SL019967	Potassium voltage-gated channel subfamily F member 1	KCNF1	Q9H3M0
12835-101	3	SL019914	Pyrin domain-containing protein 1	PYDC1	Q8WXC3
12838-28	3	SL019935	Dual specificity protein phosphatase 15	DUS15	Q9H1R2
12842-43	3	SL019968	Syntaxin-10	STX10	O60499
12843-6	3	SL019915	Zinc finger protein 410	ZN410	Q86VK4
12844-10	3	SL006067	BAG family molecular chaperone regulator 4	BAG4	O95429
12845-18	3	SL011225	Sorting nexin-17	SNX17	Q15036
12846-3	3	SL019936	F-box/LRR-repeat protein 5	FBXL5	Q9UKA1
12847-27	3	SL019942	mRNA-capping enzyme	MCE1	O60942
12848-9	3	SL019951	Rho guanine nucleotide exchange factor 2	ARHG2	Q92974
12849-25	3	SL019958	GSK3-beta interaction protein	GSKIP	Q9P0R6
12851-5	3	SL019921	DNA-directed DNA/RNA polymerase mu	DPOLM	Q9NP87
12853-112	3	SL019937	Tropomodulin-2	TMOD2	Q9NZR1
12854-3	3	SL019943	Transcriptional enhancer factor TEF-5	TEAD3	Q99594
12855-16	3	SL011299	Cas scaffolding protein family member 4	CT032	Q9NQ75
12856-14	3	SL019959	Transmembrane protein 237	TM237	Q96Q45
12859-33	3	SL007038	Enoyl-CoA delta isomerase 2; mitochondrial	PECI	O75521
12860-7	3	SL006617	cAMP-regulated phosphoprotein 21	cAMP-regulated phosphoprotein 21	Q9UBL0
12861-13	3	SL006759	Tropomodulin-3	TMOD3	Q9NYL9
12862-14	3	SL014945	Enhancer of filamentation 1	CASL	Q14511
12864-9	3	SL019960	Magnesium transporter NIPA4	NIPA4	Q0D2K0
12867-40	3	SL019922	Dynein light chain Tctex-type 3	DYLT3	P51808
12869-68	3	SL019938	Probable ATP-dependent RNA helicase DDX6	DDX6	P26196
12871-10	3	SL013078	Twinfilin-1	TWF1	Q12792
12872-35	3	SL019961	Cyclic nucleotide-gated olfactory channel	CNGA2	Q16280
12873-11	3	SL007131	Leukosialin	LEUK	P16150
12875-28	3	SL019923	Ubiquitin domain-containing protein 2	UBTD2	Q8WUN7
12876-39	3	SL007787	Sperm flagellar protein 1	SPEF1	Q9Y4P9
12878-60	3	SL019944	Oxysterol-binding protein-related protein 11	OSB11	Q9BXB4
12879-5	3	SL003759	Retinoblastoma-like protein 1	p107	P28749
12880-1	3	SL019962	Synaptic vesicle glycoprotein 2A	SV2A	Q7L0J3
12881-17	3	SL019970	Retinol dehydrogenase 16	RDH16	O75452
12882-7	3	SL019918	Poly [ADP-ribose] polymerase 11	PAR11	Q9NR21
12885-42	3	SL007432	Nuclear receptor subfamily 1 group D member 2	NR1D2	Q14995
12888-18	3	SL012382	Histone deacetylase complex subunit SAP30	SAP30	O75446
12891-1	3	SL019924	MICAL-like protein 2	MILK2	Q8IY33
12892-10	3	SL019931	Synaptotagmin-like protein 1	SYTL1	Q8IYJ3
12893-159	3	SL006071	Gamma-interferon-inducible protein 16	IP16	Q16666
12894-3	3	SL019946	PAX-interacting protein 1	PAXI1	Q6ZW49
12895-28	3	SL019952	Diacylglycerol kinase beta	DGKB	Q9Y6T7
12898-5	3	SL025418	Fc_MOUSE	Fc_MOUSE	Q99LC4
12900-29	3	SL025418	Fc_MOUSE	Fc_MOUSE	Q99LC4
12904-180	3	SL004440	cubilin	cubilin	O60494
12906-137	3	SL025418	Fc_MOUSE	Fc_MOUSE	Q99LC4
12912-25	3	SL025418	Fc_MOUSE	Fc_MOUSE	Q99LC4
12915-26	3	SL025418	Fc_MOUSE	Fc_MOUSE	Q99LC4
12921-51	3	SL025418	Fc_MOUSE	Fc_MOUSE	Q99LC4
12923-51	3	SL005401	Keratin; type I cytoskeletal 17	Keratin 17	Q04695
12925-105	3	SL018508	Axin-2	AXIN2	Q9Y2T1
12931-16	3	SL007088	Mineralocorticoid receptor	MCR	P08235
12933-17	3	SL019362	Ecto-NOX disulfide-thiol exchanger 1	ENOX1	Q8TC92
12934-1	3	SL015312	E3 ISG15--protein ligase HERC5	HERC5	Q9UII4
12936-38	3	SL019347	Retinaldehyde-binding protein 1	RLBP1	P12271
12939-1	3	SL019437	DNA-directed RNA polymerases I and III subunit RPAC1	RPAC1	O15160
12940-35	3	SL010891	Aldehyde dehydrogenase family 3 member B1	AL3B1	P43353
12941-24	3	SL025418	Fc_MOUSE	Fc_MOUSE	Q99LC4
12945-33	3	SL013869	Ras-related protein Rab-18	RAB18	Q9NP72
12954-71	3	SL005257	Peroxisome proliferator-activated receptor alpha	PPARa	Q07869
12956-40	3	SL019438	KIF1-binding protein	KBP	Q96EK5
12957-62	3	SL008041	Cytochrome b-c1 complex subunit 7	UCR6	P14927
12958-8	3	SL025418	Fc_MOUSE	Fc_MOUSE	Q99LC4
12960-9	3	SL007208	Glucokinase	HXK4	P35557
12963-1	3	SL015007	Protein GPR107	GP107	Q5VW38
12968-2	3	SL008213	Cysteine and glycine-rich protein 2	CSRP2	Q16527
12970-35	3	SL007715	Double-stranded RNA-binding protein Staufen homolog 2	STAU2	Q9NUL3
12975-11	3	SL002694	Keratin; type I cytoskeletal 20	Keratin 20	P35900
12976-49	3	SL001913	Vinexin b	Vinexin b	O60504
12980-31	3	SL019459	Pre-mRNA-splicing factor RBM22	RBM22	Q9NW64
12986-12	3	SL019466	Protein lin-7 homolog C	LIN7C	Q9NUP9
12987-12	3	SL019472	Serine/arginine-rich splicing factor 7	SRSF7	Q16629
12988-49	3	SL007342	RNA-binding protein EWS	EWS	Q01844
12990-39	3	SL005017	Mitogen-activated protein kinase kinase kinase 3	MAP3K3	Q99759
12991-49	3	SL019483	Cullin-9	CUL9	Q8IWT3
12993-21	3	SL016487	Nuclear protein localization protein 4 homolog	NPL4	Q8TAT6
13007-66	3	SL012574	Epididymal-specific lipocalin-10	LCN10	Q6JVE6
13011-20	3	SL008108	40S ribosomal protein S10	RS10	P46783
13013-41	3	SL019524	E3 ubiquitin-protein ligase parkin	PRKN2	O60260
13021-12	3	SL025418	Fc_MOUSE	Fc_MOUSE	Q99LC4
13022-20	3	SL019515	Tumor protein p53-inducible protein 11	P5I11	O14683
13023-8	3	SL025418	Fc_MOUSE	Fc_MOUSE	Q99LC4
13025-4	3	SL019541	Fibroblast growth factor receptor substrate 2	FRS2	Q8WU20
13027-20	3	SL019531	Chromobox protein homolog 7	CBX7	O95931
13028-2	3	SL025418	Fc_MOUSE	Fc_MOUSE	Q99LC4
13032-1	3	SL014943	Beclin-1	BECN1	Q14457
13039-1	3	SL019546	Nuclear inhibitor of protein phosphatase 1	PP1R8	Q12972
13041-47	3	SL007634	TNF receptor-associated factor 4	TRAF4	Q9BUZ4
13042-7	3	SL019583	Potassium voltage-gated channel subfamily A member 10	KCA10	Q16322
13043-157	3	SL007491	ATPase family AAA domain-containing protein 2	ATAD2	Q6PL18
13044-5	3	SL007627	Tumor susceptibility gene 101 protein	TS101	Q99816
13053-6	3	SL015342	Sodium- and chloride-dependent neutral and basic amino acid transporter B(0+)	S6A14	Q9UN76
13055-53	3	SL019564	PH and SEC7 domain-containing protein 1	PSD1	A5PKW4
13056-18	3	SL019585	Orphan sodium- and chloride-dependent neurotransmitter transporter NTT5	S6A16	Q9GZN6
13059-33	3	SL019557	Riboflavin kinase	RIFK	Q969G6
13062-4	3	SL016378	Glia maturation factor gamma	GMFG	O60234
13066-42	3	SL015023	Enhancer of mRNA-decapping protein 4	EDC4	Q6P2E9
13067-5	3	SL009424	cGMP-dependent protein kinase 1; beta isozyme	KGP1B	Q13976
13068-139	3	SL006984	Copper chaperone for superoxide dismutase	CCS	O14618
13073-14	3	SL019559	Acidic leucine-rich nuclear phosphoprotein 32 family member A	AN32A	P39687
13076-4	3	SL018149	Fragile X mental retardation syndrome-related protein 1	FXR1	P51114
13078-3	3	SL014793	Centrin-2	CETN2	P41208
13082-9	3	SL011294	Protein unc-45 homolog A	UN45A	Q9H3U1
13083-18	3	SL013025	Valine--tRNA ligase	SYVC	P26640
13085-18	3	SL007231	Glucagon-like peptide 1 receptor	GLP1R	P43220
13088-397	3	SL000137	Betacellulin	BTC	P35070
13089-6	3	SL003349	Hypoxia-inducible factor 1-alpha	HIF-1a	Q16665
13090-17	3	SL004827	Protein S100-A6	S100A6	P06703
13093-6	3	SL005430	Secreted and transmembrane protein 1	SECTM1	Q8WVN6
13094-75	3	SL018509	R-spondin-3	RSPO3	Q9BXY4
13095-51	3	SL005357	Lithostathine-1-alpha	PSP	P05451
13097-11	3	SL003774	Bcl-2-like protein 2	Apoptosis regulator Bcl-W	Q92843
13098-93	3	SL003320	Vascular endothelial growth factor D	VEGF-D	O43915
13101-60	3	SL007631	Sclerostin	SOST	Q9BQB4
13102-1	3	SL012769	Protein FAM3D	FAM3D	Q96BQ1
13103-125	3	SL009328	Chorionic somatomammotropin hormone	CSH	P0DML2 P0DML3
13104-32	3	SL008614	Ephrin-B1	EFNB1	P98172
13105-7	3	SL007311	Synaptosomal-associated protein 25	SNP25	P60880
13107-9	3	SL008402	Ly6/PLAUR domain-containing protein 3	LYPD3	O95274
13109-82	3	SL008810	Neuronal growth regulator 1	NEGR1	Q7Z3B1
13111-79	3	SL007223	B-cell lymphoma 6 protein	BCL6	P41182
13112-179	3	SL009349	Follistatin-related protein 1	FSTL1	Q12841
13113-7	3	SL002688	Osteopontin	Osteopontin	P10451
13114-50	3	SL006230	Lumican	Lumican	P51884
13116-25	3	SL008931	CD177 antigen	CD177	Q8N6Q3
13118-5	3	SL011888	SPARC-related modular calcium-binding protein 1	SMOC1	Q9H4F8
13119-26	3	SL004467	Protein Z-dependent protease inhibitor	protein Z inhibitor	Q9UK55
13122-19	3	SL008360	Leucine-rich repeat transmembrane protein FLRT2	FLRT2	O43155
13123-3	3	SL008372	Leucine-rich repeat transmembrane protein FLRT3	FLRT3	Q9NZU0
13124-20	3	SL018587	Immunoglobulin superfamily containing leucine-rich repeat protein 2	ISLR2	Q6UXK2
13125-45	3	SL000616	Vitronectin	Vitronectin	P04004
13126-52	3	SL008631	Desmocollin-2	DSC2	Q02487
13129-40	3	SL007070	Low-density lipoprotein receptor	LDLR	P01130
13130-150	3	SL007272	Hexokinase-2	HXK2	P52789
13131-5	3	SL011180	Hexokinase-1	HXK1	P19367
13132-14	3	SL008522	Semaphorin-5A	SEM5A	Q13591
13133-73	3	SL007033	Latent-transforming growth factor beta-binding protein 4	LTBP4	Q8N2S1
13228-75	3	SL001999	E3 ubiquitin-protein ligase Mdm2	MDM2	Q00987
13229-20	3	SL019996	Protein Mdm4	MDM4	O15151
13230-174	3	SL019999	Ig gamma-2; Kappa	IgG2; Kappa	P01859
13231-90	3	SL020001	Ig gamma-4; Kappa	IgG4; Kappa	P01861
13236-25	3	SL012449	Protein Wnt-3a	WNT3A	P56704
13240-170	3	SL019993	SH3 and multiple ankyrin repeat domains protein 1	SHAN1	Q9Y566
13242-134	3	SL019995	SH3 and multiple ankyrin repeat domains protein 3	SHAN3	Q9BYB0
13268-45	3	SL012434	Protein Wnt-5a	WNT5A	P41221
13374-4	3	SL012530	Beta-defensin 113	DB113	Q30KQ7
13375-48	3	SL020085	Synaptogyrin-3	SNG3	O43761
13377-3	3	SL020095	Cytochrome b561 domain-containing protein 1	C56D1	Q8N8Q1
13378-80	3	SL020102	Glutaredoxin-like protein C5orf63	YD286	A6NC05
13381-49	3	SL008831	Beta-1;4-galactosyltransferase 1	B4GT1	P15291
13384-110	3	SL008015	Fumarate hydratase; mitochondrial	FUMH	P07954
13386-248	3	SL020103	E3 ubiquitin-protein ligase RNF34	RNF34	Q969K3
13387-55	3	SL015293	ETS homologous factor	EHF	Q9NZC4
13388-57	3	SL012430	Neuroendocrine convertase 1	NEC1	P29120
13389-8	3	SL025418	Fc_MOUSE	Fc_MOUSE	Q99LC4
13392-13	3	SL008814	Sodium/potassium-transporting ATPase subunit beta-1	AT1B1	P05026
13393-46	3	SL015189	Derlin-1	DERL1	Q9BUN8
13397-88	3	SL004533	Beta-defensin 4A	HBD-2	O15263
13399-33	3	SL020071	RELT-like protein 1	RELL1	Q8IUW5
13403-5	3	SL013779	ETS translocation variant 5	ETV5	P41161
13405-61	3	SL012422	Serine protease inhibitor Kazal-type 2	ISK2	P20155
13409-9	3	SL025418	Fc_MOUSE	Fc_MOUSE	Q99LC4
13411-21	3	SL020111	E3 ubiquitin-protein ligase NRDP1	RNF41	Q9H4P4
13412-5	3	SL012556	WAP four-disulfide core domain protein 6	WFDC6	Q9BQY6
13416-8	3	SL020086	Transmembrane protein 132D	T132D	Q14C87
13421-17	3	SL020080	Protein kish-B	KISHB	Q9NRX6
13422-66	3	SL012509	Ecto-NOX disulfide-thiol exchanger 2	ENOX2	Q16206
13423-94	3	SL008291	Redox-regulatory protein FAM213A	CJ058	Q9BRX8
13424-51	3	SL025418	Fc_MOUSE	Fc_MOUSE	Q99LC4
13427-66	3	SL008941	Mannosyl-oligosaccharide 1;2-alpha-mannosidase IC	MA1C1	Q9NR34
13429-3	3	SL012827	WAP four-disulfide core domain protein 10A	WF10A	Q9H1F0
13430-50	3	SL010851	Urea transporter 1	UT1	Q13336
13431-74	3	SL020092	Membrane protein FAM159A	F159A	Q6UWV7
13434-172	3	SL008312	Alpha-parvin	PARVA	Q9NVD7
13435-31	3	SL005182	Interleukin-20 receptor subunit beta	IL-20 Rb	Q6UXL0
13436-54	3	SL020077	Myc-associated zinc finger protein	MAZ	P56270
13438-115	3	SL007661	Chordin	CHRD	Q9H2X0
13439-6	3	SL020093	IQ domain-containing protein F3	IQCF3	P0C7M6
13441-30	3	SL020107	Dixin	DIXC1	Q155Q3
13447-42	3	SL020094	Shadow of prion protein	SPRN	Q5BIV9
13449-25	3	SL020108	Splicing factor 3B subunit 4	SF3B4	Q15427
13450-49	3	SL020113	Ubiquitin carboxyl-terminal hydrolase 8	UBP8	P40818
13451-2	3	SL006734	Fibronectin type III domain-containing protein 4	FNDC4	Q9H6D8
13452-113	3	SL020075	Small integral membrane protein 13	SIM13	P0DJ93
13453-2	3	SL020083	39S ribosomal protein L33; mitochondrial	RM33	O75394
13455-10	3	SL025418	Fc_MOUSE	Fc_MOUSE	Q99LC4
13457-33	3	SL020109	ETS-related transcription factor Elf-5	ELF5	Q9UKW6
13459-30	3	SL016531	Torsin-4A	CI167	Q9NXH8
13460-4	3	SL012363	Chondroadherin	CHAD	O15335
13463-1	3	SL007573	Peroxidasin homolog	PXDN	Q92626
13464-8	3	SL020101	Nutritionally-regulated adipose and cardiac enriched protein homolog	NRAC	Q8N912
13465-5	3	SL007283	Calcipressin-1	CCP1	P53805
13468-5	3	SL020119	Neuralized-like protein 4	NEUL4	Q96JN8
13470-43	3	SL014902	Parathyroid hormone/parathyroid hormone-related peptide receptor	PTH1R	Q03431
13472-35	3	SL016517	Haloacid dehalogenase-like hydrolase domain-containing protein 2	HDHD2	Q9H0R4
13473-55	3	SL020131	Inositol-trisphosphate 3-kinase A	IP3KA	P23677
13474-40	3	SL011317	Glutathione S-transferase kappa 1	GSTK1	Q9Y2Q3
13475-10	3	SL020116	Ubiquitin-conjugating enzyme E2 D4	UB2D4	Q9Y2X8
13476-16	3	SL020144	DNA/RNA-binding protein KIN17	KIN17	O60870
13477-65	3	SL007448	Leukotriene B4 receptor 1	LT4R1	Q15722
13479-8	3	SL020149	Protein FAM171A2	F1712	A8MVW0
13481-24	3	SL020143	Transcription elongation factor A protein 2	TCEA2	Q15560
13482-14	3	SL020129	CCR4-NOT transcription complex subunit 1	CNOT1	A5YKK6
13484-69	3	SL007932	Collagen alpha-1(I) chain	CO1A1	P02452
13485-20	3	SL020165	Transmembrane protein 87B	TM87B	Q96K49
13486-9	3	SL020155	Polycystin-2	PKD2	Q13563
13487-24	3	SL020148	Protein unc-93 homolog B1	UN93B	Q9H1C4
13488-3	3	SL020128	Arfaptin-1	ARFP1	P53367
13490-1	3	SL020136	MAGUK p55 subfamily member 6	MPP6	Q9NZW5
13491-40	3	SL020117	Retinal rod rhodopsin-sensitive cGMP 3';5'-cyclic phosphodiesterase subunit delta	PDE6D	O43924
13492-44	3	SL005768	Stress-70 protein; mitochondrial	HSPA9B	P38646
13493-5	3	SL020164	Glutamate receptor ionotropic; delta-1	GRID1	Q9ULK0
13494-6	3	SL020154	Ceramide synthase 5	CERS5	Q8N5B7
13495-48	3	SL020147	Hydroxycarboxylic acid receptor 2	HCAR2	Q8TDS4
13496-19	3	SL020125	Hydroxymethylglutaryl-CoA synthase; cytoplasmic	HMCS1	Q01581
13497-34	3	SL020138	Eukaryotic translation initiation factor 3 subunit J	EIF3J	O75822
13498-1	3	SL020130	Inositol oxygenase	MIOX	Q9UGB7
13499-30	3	SL000359	Coagulation Factor VIII	Coagulation Factor VIII	P00451
13500-9	3	SL025418	Fc_MOUSE	Fc_MOUSE	Q99LC4
13501-10	3	SL020163	Solute carrier family 35 member G2	S35G2	Q8TBE7
13502-2	3	SL020153	Sodium-independent sulfate anion transporter	S2611	Q86WA9
13503-19	3	SL007985	PRA1 family protein 3	PRAF3	O75915
13506-10	3	SL020145	tRNA-dihydrouridine(20) synthase [NAD(P)+]-like	DUS2L	Q9NX74
13507-51	3	SL007444	Tumor necrosis factor receptor type 1-associated DEATH domain protein	TRADD	Q15628
13509-5	3	SL020162	Secretory carrier-associated membrane protein 5	SCAM5	Q8TAC9
13510-7	3	SL011088	Sarcoplasmic/endoplasmic reticulum calcium ATPase 3	AT2A3	Q93084
13511-29	3	SL009828	DNA-binding protein SATB1	SATB1	Q01826
13512-28	3	SL013259	Heterogeneous nuclear ribonucleoprotein R	HNRPR	O43390
13513-174	3	SL020133	E3 SUMO-protein ligase PIAS3	PIAS3	Q9Y6X2
13514-121	3	SL005732	Ras-related protein Rab-35	Rab-1C	Q15286
13515-8	3	SL020146	Regulation of nuclear pre-mRNA domain-containing protein 1A	RPR1A	Q96P16
13516-46	3	SL016509	ER membrane protein complex subunit 4	TMM85	Q5J8M3
13517-3	3	SL020152	Patched domain-containing protein 3	PTHD3	Q3KNS1
13518-5	3	SL014608	Arf-GAP with SH3 domain; ANK repeat and PH domain-containing protein 2	ASAP2	O43150
13519-112	3	SL020123	Rho guanine nucleotide exchange factor 25	ARHGP	Q86VW2
13522-20	3	SL007318	Visinin-like protein 1	VISL1	P62760
13524-25	3	SL020161	Heparan-sulfate 6-O-sulfotransferase 2	H6ST2	Q96MM7
13525-17	3	SL020151	Potassium voltage-gated channel subfamily G member 4	KCNG4	Q8TDN1
13526-5	3	SL013009	Lupus La protein	LA	P05455
13529-39	3	SL020132	Nucleosome assembly protein 1-like 2	NP1L2	Q9ULW6
13530-5	3	SL020120	Urotensin-2 receptor	UR2R	Q9UKP6
13532-25	3	SL020160	Nuclear envelope phosphatase-regulatory subunit 1	NEPR1	Q8N9A8
13534-20	3	SL008132	Myomesin-2	MYOM2	P54296
13535-2	3	SL015375	Collagen type IV alpha-3-binding protein	C43BP	Q9Y5P4
13536-56	3	SL020124	DNA polymerase iota	POLI	Q9UNA4
13539-131	3	SL020168	Small conductance calcium-activated potassium channel protein 1	KCNN1	Q92952
13540-1	3	SL020159	G-protein coupled receptor 26	GPR26	Q8NDV2
13541-1	3	SL016488	Myc target protein 1	MYCT1	Q8N699
13544-9	3	SL011276	Rho GTPase-activating protein 45	HMHA1	Q92619
13545-97	3	SL013206	Probable RNA-binding protein EIF1AD	EIF1A	Q8N9N8
13547-5	3	SL019581	5-hydroxytryptamine receptor 7	5HT7R	P34969
13548-53	3	SL020158	Phosphatidate phosphatase PPAPDC1A	PPC1A	Q5VZY2
13549-15	3	SL020150	Disintegrin and metalloproteinase domain-containing protein 29	ADA29	Q9UKF5
13552-7	3	SL010879	Switch-associated protein 70	SWP70	Q9UH65
13553-4	3	SL020126	DCN1-like protein 3	DCNL3	Q8IWE4
13554-78	3	SL020118	Replication initiator 1	REPI1	Q9BWE0
13556-28	3	SL020157	5-hydroxytryptamine receptor 2A	5HT2A	P28223
13557-3	3	SL004802	Nectin-3	Nectin 3	Q9NQS3
13561-5	3	SL020176	5-hydroxytryptamine receptor 6	5HT6R	P50406
13563-259	3	SL020184	Acyl-CoA-binding domain-containing protein 7	ACBD7	Q8N6N7
13565-2	3	SL003760	Retinoblastoma-like protein 2	p130	Q08999
13566-2	3	SL020204	RNA polymerase II subunit A C-terminal domain phosphatase SSU72	SSU72	Q9NP77
13567-1	3	SL008214	Dihydropyrimidinase-related protein 2	DPYL2	Q16555
13568-30	3	SL011203	26S proteasome non-ATPase regulatory subunit 4	PSMD4	P55036
13570-43	3	SL008163	Vigilin	VIGLN	Q00341
13572-43	3	SL010941	26S proteasome non-ATPase regulatory subunit 11	PSD11	O00231
13573-5	3	SL004616	Actin-related protein 2/3 complex subunit 3	p21-ARC	O15145
13574-50	3	SL020205	Rho-related GTP-binding protein Rho6	RND1	Q92730
13575-40	3	SL020209	Segment polarity protein dishevelled homolog DVL-2	DVL2	O14641
13577-25	3	SL017896	Splicing factor U2AF 65 kDa subunit	U2AF2	P26368
13578-98	3	SL020134	Actin-binding LIM protein 3	ABLM3	O94929
13580-2	3	SL009232	UDP-N-acetylhexosamine pyrophosphorylase	Sperm-associated antigen 2	Q16222
13583-19	3	SL003661	Apoptotic protease-activating factor 1	Apaf-1	O14727
13587-10	3	SL005989	Rac GTPase-activating protein 1	RGAP1	Q9H0H5
13588-11	3	SL020193	Annexin A9	ANXA9	O76027
13589-10	3	SL007058	Amyloid beta A4 precursor protein-binding family B member 3	APBB3	O95704
13590-1	3	SL020207	Oligoribonuclease; mitochondrial	ORN	Q9Y3B8
13591-31	3	SL020210	DNA primase small subunit	PRI1	P49642
13594-158	3	SL020181	ADP-ribosylation factor-binding protein GGA1	GGA1	Q9UJY5
13595-20	3	SL020185	Thiamine-triphosphatase	THTPA	Q9BU02
13596-3	3	SL006957	Ras-related protein Rab-27B	RB27B	O00194
13597-20	3	SL014934	Ras-related protein Rab-31	RAB31	Q13636
13599-15	3	SL020211	Rab9 effector protein with kelch motifs	RABEK	Q7Z6M1
13602-6	3	SL013050	NHP2-like protein 1	NH2L1	P55769
13603-7	3	SL020186	Rieske domain-containing protein	RFESD	Q8TAC1
13604-27	3	SL020194	E3 ubiquitin-protein ligase NEURL1	NEUL1	O76050
13605-16	3	SL015314	Annexin A10	ANX10	Q9UJ72
13609-11	3	SL007326	General transcription factor II-I	GTF2I	P78347
13610-9	3	SL005065	Melanoma-associated antigen 10	MAGE-10	P43363
13612-7	3	SL020195	Cytohesin-interacting protein	CYTIP	O60759
13613-23	3	SL005741	Adenylate kinase isoenzyme 5	Adenylate kinase isoenzyme 5	Q9Y6K8
13614-6	3	SL003777	CREB-binding protein	CREB-binding protein	Q92793
13615-60	3	SL007010	Cytoplasmic protein NCK2	NCK2	O43639
13618-15	3	SL015381	Mitotic spindle assembly checkpoint protein MAD1	MD1L1	Q9Y6D9
13620-10	3	SL016377	ATPase ASNA1	ASNA	O43681
13621-31	3	SL020199	AP-2 complex subunit alpha-2	AP2A2	O94973
13622-16	3	SL014961	Serine/threonine-protein phosphatase 2A 56 kDa regulatory subunit alpha isoform	2A5A	Q15172
13623-4	3	SL007956	Histone-lysine N-methyltransferase 2D	MLL2	O14686
13624-17	3	SL020213	NAD kinase	NADK	O95544
13625-19	3	SL013009	Lupus La protein	LA	P05455
13628-58	3	SL020196	Growth factor receptor-bound protein 14	GRB14	Q14449
13629-25	3	SL020200	Cysteine protease ATG4B	ATG4B	Q9Y4P1
13631-1	3	SL003766	Retinoblastoma-binding protein 5	RB binding protein 5	Q15291
13632-10	3	SL009456	Zyxin	Zyxin	Q15942
13634-209	3	SL006975	Pirin	PIR	O00625
13636-20	3	SL008135	Nucleosome assembly protein 1-like 1	NP1L1	P55209
13639-101	3	SL016380	General vesicular transport factor p115	USO1	O60763
13642-90	3	SL004393	Interferon-induced protein with tetratricopeptide repeats 3	CIG49	O14879
13644-30	3	SL016371	Hepatocyte growth factor-regulated tyrosine kinase substrate	HGS	O14964
13645-14	3	SL020202	Pre-mRNA-splicing factor ATP-dependent RNA helicase PRP16	PRP16	Q92620
13650-11	3	SL020183	Kv channel-interacting protein 1	KCIP1	Q9NZI2
13651-54	3	SL020192	E3 ubiquitin-protein ligase ZFP91	ZFP91	Q96JP5
13652-2	3	SL020197	TOM1-like protein 1	TM1L1	O75674
13653-335	3	SL020203	O-acetyl-ADP-ribose deacetylase MACROD1	MACD1	Q9BQ69
13654-1	3	SL005370	Rho-associated protein kinase 2	ROCK2	O75116
13655-34	3	SL005695	Nucleolin	Nucleolin	P19338
13657-2	3	SL007610	Bifunctional polynucleotide phosphatase/kinase	PNKP	Q96T60
13658-31	3	SL011071	Platelet-derived growth factor C	PDGF-CC	Q9NRA1
13659-36	3	SL020228	Manganese-transporting ATPase 13A1	AT131	Q9HD20
13665-35	3	SL004990	Serine/threonine-protein phosphatase 2A regulatory subunit B'' subunit alpha	PP2A; subunit B	Q06190
13666-222	3	SL010449	Carbonic anhydrase-related protein 10	Carbonic Anhydrase X	Q9NS85
13669-6	3	SL004063	Fibroblast growth factor receptor 3	FGFR-3	P22607
13671-40	3	SL000401	Neutrophil elastase	Elastase	P08246
13672-3	3	SL013017	Heat shock 70 kDa protein 6	HSP76	P17066
13673-21	3	SL008288	T-complex protein 1 subunit eta	TCPH	Q99832
13676-46	3	SL001933	Inhibin beta B chain	Inhibin bB chain	P09529
13680-3	3	SL020216	NGFI-A-binding protein 2	NAB2	Q15742
13681-173	3	SL013751	Casein kinase II subunit alpha'	CSK22	P19784
13682-47	3	SL004153	Macrophage colony-stimulating factor 1 receptor	M-CSF R	P07333
13683-18	3	SL020231	Chloride channel protein ClC-Kb	CLCKB	P51801
13686-2	3	SL005188	Interleukin-5 receptor subunit alpha	IL-5 Ra	Q01344
13688-2	3	SL020217	Calcyphosin-like protein	CAPSL	Q8WWF8
13689-2	3	SL003670	Ornithine decarboxylase	Ornithine decarboxylase	P11926
13691-10	3	SL020232	Sodium-coupled monocarboxylate transporter 1	SC5A8	Q8N695
13692-154	3	SL004689	WNT1-inducible-signaling pathway protein 1	WISP-1	O95388
13694-24	3	SL005226	Cytokine receptor-like factor 2	TSLP R	Q9HC73
13697-51	3	SL007151	Glycerol-3-phosphate dehydrogenase [NAD(+)]; cytoplasmic	GPDA	P21695
13698-28	3	SL020223	Dyslexia-associated protein KIAA0319-like protein	K319L	Q8IZA0
13700-10	3	SL004209	Annexin A2	annexin II	P07355
13704-5	3	SL014847	Hydroxymethylglutaryl-CoA synthase; mitochondrial	HMCS2	P54868
13711-10	3	SL008164	Clathrin heavy chain 1	CLH1	Q00610
13713-164	3	SL020224	Vesicle-trafficking protein SEC22a	SC22A	Q96IW7
13717-15	3	SL006542	Ficolin-2	FCN2	Q15485
13719-19	3	SL020219	Serine/threonine-protein kinase PAK 4	PAK4	O96013
13720-95	3	SL004008	Myeloblastin	Proteinase-3	P24158
13724-27	3	SL004337	Fibroblast growth factor 19	FGF-19	O95750
13726-4	3	SL003738	T-lymphocyte activation antigen CD80	B7	P33681
13727-44	3	SL020220	Speckle-type POZ protein	SPOP	O43791
13728-19	3	SL003522	Endoplasmic reticulum resident protein 29	ERP29	P30040
13729-26	3	SL020226	Sideroflexin-5	SFXN5	Q8TD22
13733-5	3	SL004250	Interleukin-12 subunit beta	IL-12 p40	P29460
13735-1	3	SL020221	Rap1 GTPase-activating protein 1	RPGP1	P47736
13738-8	3	SL001932	Inhibin beta A chain	Inhibin bA chain	P08476
13740-51	3	SL004650	Secreted frizzled-related protein 3	sFRP-3	Q92765
13743-56	3	SL020222	Cullin-4B	CUL4B	Q13620
13744-37	3	SL005187	Interleukin-3 receptor subunit alpha	IL-3 Ra	P26951
13745-10	3	SL020155	Polycystin-2	PKD2	Q13563
13748-4	3	SL000515	C-C motif chemokine 8	MCP-2	P80075
13926-1	3	SL020268	RecQ-mediated genome instability protein 1	RMI1	Q9H9A7
13929-27	3	SL020289	Peroxisomal carnitine O-octanoyltransferase	OCTC	Q9UKG9
13930-3	3	SL007678	DNA dC->dU-editing enzyme APOBEC-3G	ABC3G	Q9HC16
13931-22	3	SL012980	26S proteasome non-ATPase regulatory subunit 9	PSMD9	O00233
13932-45	3	SL005746	Rho guanine nucleotide exchange factor 7	COOL-1	Q14155
13933-276	3	SL020257	NGFI-A-binding protein 1	NAB1	Q13506
13934-3	3	SL014593	Guanine nucleotide exchange factor DBS	MCF2L	O15068
13936-24	3	SL020280	Phosphoglycerate kinase 2	PGK2	P07205
13937-75	3	SL008246	Cullin-associated NEDD8-dissociated protein 1	CAND1	Q86VP6
13939-14	3	SL006519	UTP--glucose-1-phosphate uridylyltransferase	UGPA1	Q16851
13940-19	3	SL006071	Gamma-interferon-inducible protein 16	IP16	Q16666
13941-82	3	SL020259	Phenylalanine--tRNA ligase; mitochondrial	SYFM	O95363
13942-140	3	SL020269	SPRY domain-containing SOCS box protein 1	SPSB1	Q96BD6
13943-38	3	SL020276	Protein dpy-30 homolog	DPY30	Q9C005
13944-3	3	SL000578	Sulfotransferase 1A3	SULT 1A3	P0DMM9
13946-8	3	SL020297	Probable ATP-dependent RNA helicase DDX23	DDX23	Q9BUQ8
13947-371	3	SL020301	Peroxisomal NADH pyrophosphatase NUDT12	NUD12	Q9BQG2
13948-50	3	SL019207	Gamma-aminobutyric acid type B receptor subunit 2	GABR2	O75899
13950-9	3	SL015375	Collagen type IV alpha-3-binding protein	C43BP	Q9Y5P4
13954-9	3	SL020298	Glucosamine 6-phosphate N-acetyltransferase	GNA1	Q96EK6
13955-33	3	SL007277	Death-associated protein kinase 1	DAPK1	P53355
13958-5	3	SL020270	Probable RNA-binding protein 46	RBM46	Q8TBY0
13959-7	3	SL000499	Cytosol aminopeptidase	LAP	P28838
13960-15	3	SL020282	Arf-GAP with GTPase; ANK repeat and PH domain-containing protein 3	AGAP3	Q96P47
13961-18	3	SL020291	Kinesin-like protein KIF3A	KIF3A	Q9Y496
13963-7	3	SL004521	Toll-interacting protein	tollip	Q9H0E2
13966-30	3	SL008254	Myomesin-3	MYOM3	Q5VTT5
13967-14	3	SL005724	Thioredoxin reductase 1; cytoplasmic	Thioredoxin reductase 1	Q16881
13969-24	3	SL020292	Importin subunit alpha-7	IMA7	O60684
13972-4	3	SL020263	17-beta-hydroxysteroid dehydrogenase 14	DHB14	Q9BPX1
13973-62	3	SL020271	Tubulin--tyrosine ligase	TTL	Q8NG68
13975-56	3	SL020284	Liprin-alpha-1	LIPA1	Q13136
13976-9	3	SL015120	Rho guanine nucleotide exchange factor 1	ARHG1	Q92888
13977-28	3	SL015168	BRCA1-associated RING domain protein 1	BARD1	Q99728
13978-122	3	SL004696	T-box transcription factor TBX3	Tbx3	O15119
13979-3	3	SL020254	Anion exchange transporter	S26A7	Q8TE54
13982-33	3	SL016529	Regulator of G-protein signaling 18	RGS18	Q9NS28
13983-27	3	SL008181	Quinone oxidoreductase	QOR	Q08257
13984-23	3	SL020293	ATP-dependent RNA helicase DDX25	DDX25	Q9UHL0
13985-12	3	SL007669	E3 ubiquitin-protein ligase SMURF2	SMUF2	Q9HAU4
13986-6	3	SL010800	LanC-like protein 1	LANC1	O43813
13988-67	3	SL020265	NmrA-like family domain-containing protein 1	NMRL1	Q9HBL8
13990-1	3	SL003652	Pyruvate carboxylase; mitochondrial	pyruvate carboxylase	P11498
13991-47	3	SL020285	Eukaryotic translation initiation factor 4 gamma 3	IF4G3	O43432
13992-12	3	SL007239	Vesicle-fusing ATPase	NSF	P46459
13993-20	3	SL020300	Band 4.1-like protein 1	E41L1	Q9H4G0
13994-1	3	SL020302	rRNA 2'-O-methyltransferase fibrillarin	FBRL	P22087
13996-16	3	SL020266	Phosphopantothenoylcysteine decarboxylase	COAC	Q96CD2
13998-26	3	SL020277	Adenylosuccinate synthetase isozyme 1	PURA1	Q8N142
14002-18	3	SL020303	Dedicator of cytokinesis protein 9	DOCK9	Q9BZ29
14005-2	3	SL008319	Chromodomain-helicase-DNA-binding protein 7	CHD7	Q9P2D1
14006-36	3	SL020278	Glycine N-methyltransferase	GNMT	Q14749
14007-22	3	SL020287	Bifunctional 3'-phosphoadenosine 5'-phosphosulfate synthase 1	PAPS1	O43252
14008-22	3	SL020295	mRNA-decapping enzyme 1A	DCP1A	Q9NPI6
14009-65	3	SL005721	Tumor necrosis factor alpha-induced protein 3	TNFAIP3	P21580
14011-17	3	SL004809	Protein S100-A11	S100A11	P31949
14012-17	3	SL007593	Probable ATP-dependent RNA helicase DHX58	LGP2	Q96C10
14013-11	3	SL015118	TRAF family member-associated NF-kappa-B activator	TANK	Q92844
14019-73	3	SL020305	Envoplakin	EVPL	Q92817
14021-81	3	SL020316	Mediator of RNA polymerase II transcription subunit 4	MED4	Q9NPJ6
14024-196	3	SL004644	Ectodysplasin-A; secreted form	EDA	Q92838
14025-18	3	SL004126	Tumor necrosis factor receptor superfamily member 9	4-1BB	Q07011
14026-24	3	SL004352	Interleukin-17F	IL-17F	Q96PD4
14028-22	3	SL020311	Phosphatidylinositol 4-phosphate 3-kinase C2 domain-containing subunit alpha	P3C2A	O00443
14029-42	3	SL010966	COP9 signalosome complex subunit 2	CSN2	P61201
14034-22	3	SL001890	Tumor-associated calcium signal transducer 2	GA733-1 protein	P09758
14035-13	3	SL007386	T-lymphoma invasion and metastasis-inducing protein 1	TIAM1	Q13009
14036-116	3	SL020312	Multiple PDZ domain protein	MPDZ	O75970
14037-18	3	SL013273	Ran-binding protein 3	RANB3	Q9H6Z4
14039-33	3	SL003863	Kallikrein-5	kallikrein 5	Q9Y337
14043-12	3	SL008204	Early endosome antigen 1	EEA1	Q15075
14045-12	3	SL020317	Nuclear receptor coactivator 2	NCOA2	Q15596
14047-78	3	SL003951	Brain-derived neurotrophic factor	BDNF	P23560
14048-7	3	SL004588	Interleukin-1 Receptor accessory protein	IL-1 R AcP	Q9NPH3
14051-54	3	SL007629	Forkhead box protein C2	FOXC2	Q99958
14052-26	3	SL009417	Protein unc-13 homolog A	UN13A	Q9UPW8
14054-17	3	SL004151	Interleukin-15 receptor subunit alpha	IL-15 Ra	Q13261
14056-4	3	SL013948	Glycoprotein hormones alpha chain	Glycoprotein hormones a-chain	P01215
14060-67	3	SL007435	Neutrophil cytosol factor 4	NCF4	Q15080
14061-48	3	SL002541	Tumor necrosis factor ligand superfamily member 11	sRANKL	O14788
14063-17	3	SL000530	Oncostatin-M	OSM	P13725
14065-11	3	SL007080	T-cell surface glycoprotein CD5	CD5	P06127
14066-49	3	SL020306	Membrane-associated guanylate kinase; WW and PDZ domain-containing protein 2	MAGI2	Q86UL8
14067-6	3	SL008289	Plakophilin-2	PKP2	Q99959
14069-61	3	SL010369	Carbonic anhydrase 4	Carbonic Anhydrase IV	P22748
14070-56	3	SL018907	Intersectin-1	ITSN1	Q15811
14074-2	3	SL020307	SHC-transforming protein 2	SHC2	P98077
14076-74	3	SL007888	Cystatin-S	Cystatin-S	P01036
14079-14	3	SL004152	Interleukin-18 receptor 1	IL-18 Ra	Q13478
14082-56	3	SL016540	Talin-2	TLN2	Q9Y4G6
14083-25	3	SL020314	Selenide; water dikinase 1	SPS1	P49903
14084-191	3	SL025418	Fc_MOUSE	Fc_MOUSE	Q99LC4
14088-38	3	SL005172	Insulin-like growth factor-binding protein 6	IGFBP-6	P24592
14090-23	3	SL020308	Differentially expressed in FDCP 6 homolog	DEFI6	Q9H4E7
14091-42	3	SL005371	Carbonyl reductase [NADPH] 3	Carbonyl reductase 3	O75828
14093-10	3	SL004343	Fms-related tyrosine kinase 3 ligand	Flt3 ligand	P49771
14094-29	3	SL000138	Heparin-binding EGF-like growth factor	HB-EGF	Q99075
14095-1	3	SL005204	NKG2-D type II integral membrane protein	NKG2D	P26718
14098-28	3	SL020309	Cysteine--tRNA ligase; cytoplasmic	SYCC	P49589
14099-20	3	SL009468	Proteasome subunit alpha type-4	PSA4	P25789
14100-63	3	SL007929	Complement C1q subcomponent subunit C	C1QC	P02747
14101-2	3	SL005153	Ciliary neurotrophic factor receptor subunit alpha	CNTFR alpha	P26992
14106-46	3	SL003682	Rap1 GTPase-GDP dissociation stimulator 1	GDP/GTP exchange protein	P52306
14107-1	3	SL020315	5-formyltetrahydrofolate cyclo-ligase	MTHFS	P49914
14111-15	3	SL007206	Thrombospondin-2	TSP2	P35442
14112-40	3	SL005213	Tumor necrosis factor receptor superfamily member 19L	RELT	Q969Z4
14114-18	3	SL019019	PILR alpha-associated neural protein	PIANP	Q8IYJ0
14115-34	3	SL002782	Adrenomedullin	Adrenomedullin	P35318
14116-129	3	SL004821	Protein S100-A4	S100A4	P26447
14120-2	3	SL018629	E3 ubiquitin-protein ligase RNF43	RNF43	Q68DV7
14121-24	3	SL004159	Tumor necrosis factor receptor superfamily member 10D	TRAIL R4	Q9UBN6
14122-132	3	SL018971	E3 ubiquitin-protein ligase ZNRF3	ZNRF3	Q9ULT6
14123-34	3	SL017424	V-type immunoglobulin domain-containing suppressor of T-cell activation	GI24	Q9H7M9
14124-6	3	SL004843	Ephrin-A2	Ephrin-A2	O43921
14127-240	3	SL001880	Interferon beta	IFN-b	P01574
14128-121	3	SL017106	Interferon alpha-10	IFN10	P01566
14129-1	3	SL019978	Interferon alpha-7	IFNA7	P01567
14131-37	3	SL007274	Ephrin-B2	EFNB2	P52799
14132-21	3	SL020171	HERV-H LTR-associating protein 2	HHLA2	Q9UM44
14133-93	3	SL000145	Interleukin-1 receptor type 2	IL-1 sRII	P27930
14134-49	3	SL015046	Amphoterin-induced protein 2	AMGO2	Q86SJ2
14135-3	3	SL020172	Relaxin receptor 1	RXFP1	Q9HBX9
14136-234	3	SL007696	Complement component C1q receptor	C1QR1	Q9NPY3
14139-16	3	SL007828	Neuregulin-4	NRG4	Q8WWG1
14143-8	3	SL014983	Histone H2B type 2-E	H2B2E	Q16778
14144-3	3	SL019979	Histone H2A type 3	H2A3	Q7L7L0
14146-92	3	SL008158	Histone H3.1	H31	P68431
14149-9	3	SL005179	Interleukin-36 beta	IL-1F8	Q9NZH7
14150-7	3	SL005177	Interleukin-36 alpha	IL-1F6	Q9UHA7
14151-4	3	SL015510	Ubiquitin-like protein ISG15	UCRP	P05161
14153-8	3	SL004139	Ephrin-A3	Ephrin-A3	P52797
14156-33	3	SL004815	14-3-3 protein beta/alpha	14-3-3 protein beta/alpha	P31946
14157-21	3	SL004984	14-3-3 protein epsilon	14-3-3E	P62258
14158-17	3	SL003848	Annexin A5	Annexin V	P08758
14175-78	3	SL019907	SCP2 sterol-binding domain-containing protein 1	SCP2D	Q9UJQ7
14178-18	3	SL007463	Cyclin-dependent kinase inhibitor 3	CDKN3	Q16667
14186-13	3	SL019795	E3 ubiquitin-protein ligase rififylin	RFFL	Q8WZ73
14192-31	3	SL019930	Phosducin-like protein 2	PDCL2	Q8N4E4
14197-2	3	SL019864	PR domain zinc finger protein 1	PRDM1	O75626
14203-3	3	SL008375	Annexin A7	ANXA7	P20073
14204-55	3	SL019533	Forkhead box protein J2	FOXJ2	Q9P0K8
14205-6	3	SL019865	Protein HEXIM2	HEXI2	Q96MH2
14206-28	3	SL006959	Amyloid beta A4 precursor protein-binding family B member 1	APBB1	O00213
14208-3	3	SL019932	Retinoid-binding protein 7	RET7	Q96R05
14216-35	3	SL019957	Probable ATP-dependent RNA helicase DDX46	DDX46	Q7L014
14226-120	3	SL008524	S-methylmethionine--homocysteine S-methyltransferase BHMT2	BHMT2	Q9H2M3
14227-21	3	SL008040	Myosin light chain 6B	MYL6B	P14649
14228-1	3	SL025418	Fc_MOUSE	Fc_MOUSE	Q99LC4
14229-5	3	SL019900	Adenylyltransferase and sulfurtransferase MOCS3	MOCS3	O95396
14237-1	3	SL000451	Heat shock 70 kDa protein 1A	HSP 70	P0DMV8
14245-195	3	SL019901	Sorting nexin-7	SNX7	Q9UNH6
14246-50	3	SL016379	Docking protein 2	DOK2	O60496
14249-68	3	SL019794	Probable E3 ubiquitin-protein ligase MID2	TRIM1	Q9UJV3
14250-115	3	SL008191	Bleomycin hydrolase	BLMH	Q13867
14254-27	3	SL019925	Tyrosine-protein phosphatase non-receptor type 4	PTN4	P29074
14256-4	3	SL025418	Fc_MOUSE	Fc_MOUSE	Q99LC4
14260-112	3	SL015522	Neuroepithelial cell-transforming gene 1 protein	ARHG8	Q7Z628
14268-4	3	SL007647	Sulfiredoxin-1	SRXN1	Q9BYN0
14271-23	3	SL007707	Ras-related protein Rab-6B	RAB6B	Q9NRW1
14273-19	3	SL010939	Prolyl endopeptidase	PPCE	P48147
14283-12	3	SL008144	Ras-related protein Rab-14	RAB14	P61106
14284-23	3	SL006773	eIF-2-alpha kinase GCN2	E2AK4	Q9P2K8
14286-2	3	SL005769	Nuclear factor of activated T-cells; cytoplasmic 1	NF-ATc1	O95644
14287-6	3	SL008533	Ras-related protein Rab-5C	RAB5C	P51148
14291-53	3	SL019710	Arf-GAP with GTPase; ANK repeat and PH domain-containing protein 2	AGAP2	Q99490
14294-61	3	SL013880	Methyl-CpG-binding domain protein 1	MBD1	Q9UIS9
14308-192	3	SL025418	Fc_MOUSE	Fc_MOUSE	Q99LC4
14309-8	3	SL013160	Heterogeneous nuclear ribonucleoprotein H	HNRH1	P31943
14314-6	3	SL019714	Peptidyl-prolyl cis-trans isomerase-like 2	PPIL2	Q13356
14318-1	3	SL013288	Vacuolar protein sorting-associated protein 29	VPS29	Q9UBQ0
14324-52	3	SL005089	Structural maintenance of chromosomes protein 3	CSPG6	Q9UQE7
14326-4	3	SL006253	Ubiquitin-conjugating enzyme E2 E1	UB2E1	P51965
14329-4	3	SL011624	Death-inducer obliterator 1	DIDO1	Q9BTC0
14331-262	3	SL019738	Dynein light chain Tctex-type 1	DYLT1	P63172
14332-3	3	SL008025	Ras-related protein Ral-A	RALA	P11233
14334-3	3	SL014781	Recoverin	RECO	P35243
14337-1	3	SL019699	Trafficking protein particle complex subunit 3	TPPC3	O43617
14341-8	3	SL019767	Protein FAM69C	FA69C	Q0P6D2
14583-49	3	SL004357	Growth/differentiation factor 8	Myostatin	O14793
14587-16	3	SL004345	Growth/differentiation factor 11	GDF-11	O95390
14593-152	3	SL020072	Protein FAM210A	F210A	Q96ND0
14597-5	3	SL020074	Semaphorin-6C; cytoplasmic	SEM6C	Q9H3T2
14599-18	3	SL007723	Stabilin-1	STAB1	Q9NY15
14603-51	3	SL020082	Uncharacterized protein KIAA0040	KIAA0040	J3QR46
14605-2	3	SL025418	Fc_MOUSE	Fc_MOUSE	Q99LC4
14614-41	3	SL008890	Noncompact myelin-associated protein	CA130	Q5T1S8
14615-46	3	SL020089	Keratin-associated protein 2-4	KRA24	Q9BYR9
14616-16	3	SL020097	Zinc finger protein 382	ZN382	Q96SR6
14617-7	3	SL025418	Fc_MOUSE	Fc_MOUSE	Q99LC4
14618-26	3	SL012766	Vesicular; overexpressed in cancer; prosurvival protein 1	ECOP	Q96AW1
14619-8	3	SL020098	Zinc finger protein 526	ZN526	Q8TF50
14623-26	3	SL018938	Small ubiquitin-related modifier 3	SUMO3	P55854
14624-51	3	SL011618	Transcriptional repressor CTCF	CTCF	P49711
14628-72	3	SL020051	F-box only protein 3	FBX3	Q9UK99
14631-22	3	SL020115	Dual specificity protein phosphatase 16	DUS16	Q9BY84
14633-26	3	SL020121	Transmembrane protein 185A	T185A	Q8NFB2
14634-13	3	SL020122	Lutropin-choriogonadotropic hormone receptor	LSHR	P22888
14635-28	3	SL025418	Fc_MOUSE	Fc_MOUSE	Q99LC4
14636-25	3	SL005350	Ribonuclease UK114	Ribonuclease UK114	P52758
14645-253	3	SL020127	Glutathione S-transferase A4	GSTA4	O15217
14655-1	3	SL020140	DnaJ homolog subfamily C member 17	DJC17	Q9NVM6
14662-6	3	SL020179	Myeloid zinc finger 1	MZF1	P28698
14663-44	3	SL020180	E3 ubiquitin-protein ligase RNF8	RNF8	O76064
14670-1	3	SL020187	Ski-like protein	SKIL	P12757
14674-63	3	SL020191	Protein kinase C and casein kinase substrate in neurons protein 3	PACN3	Q9UKS6
14675-20	3	SL011011	Eukaryotic translation initiation factor 4B	IF4B	P23588
14684-17	3	SL011179	Calpain-2 catalytic subunit	CAN2	P17655
14685-17	3	SL003722	RAC-beta serine/threonine-protein kinase	PKB beta	P31751
14687-6	3	SL007972	Perilipin-3	M6PBP	O60664
14688-6	3	SL020212	Tyrosine-protein phosphatase non-receptor type 7	PTN7	P35236
14689-3	3	SL011207	Protein SEC13 homolog	SEC13	P55735
14692-3	3	SL020215	Zinc finger protein 276	ZN276	Q8N554
14705-1	3	SL003320	Vascular endothelial growth factor D	VEGF-D	O43915
14708-59	3	SL007931	Complement component C8 gamma chain	CO8G	P07360
14711-27	3	SL004438	Cystatin-M	Cystatin M	Q15828
14713-46	3	SL004589	Azurocidin	Azurocidin	P20160
14747-9	3	SL020310	Cytokine receptor-like factor 1	CRLF1	O75462
14748-31	3	SL020313	Rho GTPase-activating protein 5	RHG05	Q13017
15295-81	3	SL000046	Insulin-like growth factor II	IGF-II	P01344
15297-3	3	SL004825	Protein S100-A3	S100A3	P33764
15298-199	3	SL017092	Neuropilin and tolloid-like protein 1	NETO1	Q8TDF5
15299-102	3	SL012502	LDLR chaperone MESD	MESD2	Q14696
15300-66	3	SL017096	Coiled-coil domain-containing protein 134	CC134	Q9H6E4
15301-24	3	SL009308	Acrosomal protein SP-10	sperm protein 10	P26436
15303-63	3	SL004826	Protein S100-A5	S100A5	P33763
15304-1	3	SL002648	Regenerating islet-derived protein 3-alpha	PAP1	Q06141
15305-7	3	SL005696	Secretagogin	Secretagogin	O76038
15306-20	3	SL005375	Immunoglobulin J chain	IgJ	P01591
15308-108	3	SL012520	Brorin	VWC2	Q2TAL6
15310-61	3	SL007011	Protein regulator of cytokinesis 1	PRC1	O43663
15312-14	3	SL019555	Protein argonaute-1	AGO1	Q9UL18
15313-28	3	SL007399	Mitotic spindle assembly checkpoint protein MAD2A	MD2L1	Q13257
15314-49	3	SL008340	Chloride intracellular channel protein 4	CLIC4	Q9Y696
15315-64	3	SL019798	Copper homeostasis protein cutC homolog	CUTC	Q9NTM9
15316-262	3	SL019950	Thioredoxin-like protein 4B	TXN4B	Q9NX01
15318-75	3	SL004212	Protein S100-A10	Calpactin I light chain	P60903
15319-226	3	SL013808	Cyclin-A1	CCNA1	P78396
15321-8	3	SL019971	Complexin-2	CPLX2	Q6PUV4
15322-35	3	SL007330	Death domain-containing protein CRADD	CRADD	P78560
15323-112	3	SL019972	Protein argonaute-3	AGO3	Q9H9G7
15324-58	3	SL005628	Ferritin light chain	Ferritin light chain	P02792
15325-14	3	SL007137	Neuromodulin	NEUM	P17677
15326-64	3	SL006479	Guanylate-binding protein 1	GBP1	P32455
15329-167	3	SL015356	Ragulator complex protein LAMTOR2	MAPIP	Q9Y2Q5
15331-47	3	SL013819	Histone-binding protein RBBP4	RBBP4	Q09028
15333-11	3	SL012799	Stromal cell-derived factor 2	SDF2	Q99470
15336-7	3	SL019976	Selenoprotein M	SELM	Q8WWX9
15339-32	3	SL008333	Cofilin-2	COF2	Q9Y281
15343-337	3	SL000491	Kininogen; HMW; Two Chain	Kininogen; HMW; Two Chain	P01042
15346-31	3	SL001802	Interferon gamma	IFN-g	P01579
15347-12	3	SL000440	Hemopexin	Hemopexin	P02790
15358-28	3	SL012407	Neuroendocrine protein 7B2	7B2	P05408
15361-37	3	SL019275	Ankyrin repeat domain-containing protein 1	ANKR1	Q15327
15363-32	3	SL004840	Apolipoprotein A-V	Apo A-V	Q6Q788
15364-101	3	SL000275	Apolipoprotein C-I	Apo C-I	P02654
15365-41	3	SL020583	Adhesion G protein-coupled receptor B3	BAI3	O60242
15367-38	3	SL012736	BPI fold-containing family B member 1	LPLC1	Q8TDL5
15368-3	3	SL007531	BMP-binding endothelial regulator protein	BMPER	Q8N8U9
15370-5	3	SL012877	BolA-like protein 1	BOLA1	Q9Y3E2
15372-43	3	SL014748	Bromodomain-containing protein 2	BRD2	P25440
15374-15	3	SL005611	Gastrokine-1	CA11 protein	Q9NS71
15375-49	3	SL011428	Carboxypeptidase B	Carboxypeptidase B1	P15086
15376-134	3	SL007121	Cathepsin E	CATE	P14091
15381-45	3	SL004120	Discoidin domain-containing receptor 2	Discoidin domain receptor 2	Q16832
15383-200	3	SL004700	Endothelin-3	Endothelin 3	P14138
15384-15	3	SL011369	Klotho	KLOTHO	Q9UEF7
15385-116	3	SL004848	Fatty acid-binding protein; intestinal	FABP2	P12104
15386-7	3	SL005086	Fatty acid-binding protein; adipocyte	FABPA	P15090
15387-44	3	SL005203	Neuropilin-2	Neuropilin-2	O60462
15388-24	3	SL004561	Low affinity immunoglobulin gamma Fc region receptor III-A	FcRIIIa	P08637
15389-1	3	SL012513	Frataxin; mitochondrial	FRDA	Q16595
15390-3	3	SL004430	Galanin	Galanin	P22466
15391-114	3	SL005707	Growth arrest-specific protein 6	GAS-6	Q14393
15394-79	3	SL008959	Netrin receptor UNC5B	UNC5B	Q8IZJ1
15395-15	3	SL005254	Glutathione S-transferase Mu 1	GST M1-1	P09488
15398-2	3	SL006727	FAD-linked sulfhydryl oxidase ALR	HERV1	P55789
15402-2	3	SL005354	DNA-binding protein inhibitor ID-1	ID-1	P41134
15403-53	3	SL007347	DNA-binding protein inhibitor ID-2	ID2	Q02363
15404-3	3	SL018851	Interferon alpha-21	IFN21	P01568
15405-23	3	SL018075	Interferon alpha-4	IFNA4	P05014
15412-40	3	SL003731	Baculoviral IAP repeat-containing protein 7	KIAP	Q96CA5
15413-3	3	SL006349	Phosphatidylcholine-sterol acyltransferase	LCAT	P04180
15414-316	3	SL019149	L-lactate dehydrogenase A chain	LDHA	P00338
15416-54	3	SL012646	Lysozyme g-like protein 2	LYG2	Q86SG7
15417-3	3	SL003161	Serpin B5	Maspin	P36952
15418-25	3	SL007282	Mitogen-activated protein kinase 10	MK10	P53779
15419-15	3	SL012374	Matrix metalloproteinase-20	MMP20	O60882
15422-12	3	SL019975	Myelin P2 protein	MYP2	P02689
15426-5	3	SL008692	Sialidase-1	NEUR1	Q99519
15427-35	3	SL012455	Lysyl oxidase homolog 3	LOXL3	P58215
15430-165	3	SL012859	Opticin	OPT	Q9UBM4
15431-31	3	SL000531	Ornithine carbamoyltransferase; mitochondrial	OTCase	P00480
15432-1	3	SL004684	Otoraplin	Otoraplin	Q9NRC9
15433-4	3	SL005268	Proto-oncogene tyrosine-protein kinase Src	p60-Src	P12931
15434-5	3	SL012495	Prepronociceptin	PNOC	Q13519
15435-4	3	SL005262	Purine nucleoside phosphorylase	PNP	P00491
15436-40	3	SL014638	Receptor activity-modifying protein 1	RAMP1	O60894
15437-11	3	SL008721	Receptor activity-modifying protein 3	RAMP3	O60896
15439-21	3	SL014861	Rho-related GTP-binding protein RhoE	RND3	P61587
15440-57	3	SL012421	Neuroendocrine convertase 2	NEC2	P16519
15441-6	3	SL008548	Ganglioside GM2 activator	SAP3	P17900
15444-45	3	SL001959	Serpin B4	SCCA2	P48594
15446-25	3	SL004651	Neuregulin-1; sensory and motor neuron-derived factor isoform	SMDF	Q02297
15447-45	3	SL000574	Sorbitol dehydrogenase	Sorbitol dehydrogenase	Q00796
15448-47	3	SL018151	Sequestosome-1	SQSTM	Q13501
15449-33	3	SL010387	T-cell immunoglobulin and mucin domain-containing protein 4	TIM-4	Q96H15
15452-5	3	SL000246	5'-Nucleotidase	5'-Nucleotidase	P21589
15453-3	3	SL003022	Alpha-1-microglobulin	a1-Microglobulin	P02760
15455-40	3	SL017116	Disintegrin and metalloproteinase domain-containing protein 15	ADA15	Q13444
15457-14	3	SL005238	Aminopeptidase N	Aminopeptidase N	P15144
15460-9	3	SL003281	Dipeptidyl peptidase 4	CD26	P27487
15462-28	3	SL007072	T-cell surface glycoprotein CD8 alpha chain	CD8A	P01732
15465-79	3	SL012684	Protein canopy homolog 4	CNPY4	Q8N129
15466-30	3	SL007148	Collagen alpha-1(IX) chain	CO9A1	P20849
15467-10	3	SL009396	Collagen triple helix repeat-containing protein 1	CTHR1	Q96CG8
15468-14	3	SL002690	Complement factor H-related protein 1	FHR1	Q03591
15470-11	3	SL005383	Beta-hexosaminidase subunit beta	Hexosaminidase B	P07686
15471-29	3	SL012442	Pancreatic lipase-related protein 2	LIPR2	P54317
15472-16	3	SL017588	Low-density lipoprotein receptor-related protein 11	LRP11	Q86VZ4
15474-7	3	SL013908	Peptidyl-prolyl cis-trans isomerase NIMA-interacting 1	PIN1	Q13526
15475-4	3	SL004948	Phospholipid transfer protein	PLTP	P55058
15476-6	3	SL007493	Regenerating islet-derived protein 3-gamma	REG3G	Q6UW15
15480-2	3	SL018020	Vascular non-inflammatory molecule 2	VNN2	O95498
15481-45	3	SL004525	Antibacterial protein LL-37	LL-37	P49913
15482-12	3	SL012348	Alpha-2-macroglobulin-like protein 1	A2ML1	A8K2U0
15483-377	3	SL005368	Agrin	Agrin	O00468
15486-126	3	SL008573	Amiloride-sensitive amine oxidase [copper-containing]	ABP1	P19801
15487-164	3	SL006149	Liver carboxylesterase 1	carboxylesterase; liver	P23141
15491-20	3	SL008437	Endosialin	CD248	Q9HCU0
15492-1	3	SL017465	Cysteine-rich motor neuron 1 protein	CRIM1	Q9NZV1
15494-11	3	SL011828	Fibroblast growth factor-binding protein 1	FGFP1	Q14512
15495-9	3	SL012435	Folate receptor gamma	FOLR3	P41439
15497-9	3	SL012357	Heparan sulfate glucosamine 3-O-sulfotransferase 1	HS3S1	O14792
15499-11	3	SL006028	Attractin	Attractin	O75882
15503-15	3	SL004647	Left-right determination factor 2	Lefty-A	O00292
15503-20	3	SL004647	Left-right determination factor 2	Lefty-A	O00292
15504-39	3	SL004299	Baculoviral IAP repeat-containing protein 7 Isoform beta	Livin B	Q96CA5
15506-34	3	SL018249	Low-density lipoprotein receptor-related protein 12	LRP12	Q9Y561
15509-2	3	SL003640	Alpha-N-acetylglucosaminidase	NAG	P54802
15511-37	3	SL008970	Neuronal pentraxin receptor	NPTXR	O95502
15513-108	3	SL003260	Prostasin	Prostasin	Q16651
15514-26	3	SL001814	Cholinesterase	Pseudocholinesterase	P06276
15515-2	3	SL000572	Serum amyloid A-1 protein	SAA	P0DJI8
15516-12	3	SL005700	Serum amyloid A-4 protein	SAA-4	P35542
15521-4	3	SL008440	Calsyntenin-1	Alcadein alpha-1	O94985
15522-2	3	SL008305	Golgi-associated plant pathogenesis-related protein 1	GAPR1	Q9H4G4
15523-9	3	SL008037	Delta-aminolevulinic acid dehydratase	HEM2	P13716
15524-30	3	SL008043	Phosphoglycerate mutase 2	PGAM2	P15259
15525-294	3	SL014682	Alcohol dehydrogenase 1C	ADH1G	P00326
15526-33	3	SL007246	Glutathione synthetase	GSHB	P48637
15527-90	3	SL008018	Dihydrolipoyl dehydrogenase; mitochondrial	DLDH	P09622
15529-33	3	SL001883	Cysteine and glycine-rich protein 1	Cysteine-rich protein 1	P21291
15530-33	3	SL004845	Ephrin type-B receptor 4	EphB4	P54760
15533-97	3	SL004580	Macrophage scavenger receptor types I and II	Macrophage scavenger receptor	P21757
15534-26	3	SL004917	Malate dehydrogenase; mitochondrial	Malate dehydrogenase 2	P40926
15535-3	3	SL011069	Serine protease 27	Marapsin	Q9BQR3
15539-15	3	SL008760	SLIT and NTRK-like protein 1	SLIK1	Q96PX8
15540-6	3	SL000649	Vimentin	Vimentin	P08670
15542-19	3	SL013015	Creatine kinase U-type; mitochondrial	KCRU	P12532
15544-25	3	SL003919	Kallikrein-14	kallikrein 14	Q9P0G3
15545-13	3	SL004720	Calcineurin subunit B type 1	Calcineurin B a	P63098
15548-35	3	SL018791	D-3-phosphoglycerate dehydrogenase	SERA	O43175
15553-22	3	SL007155	Acetylcholinesterase	ACES	P22303
15556-49	3	SL005393	Alpha-amylase 2B	Alpha-amylase 2B	P19961
15558-63	3	SL008525	Glutamyl aminopeptidase	AMPE	Q07075
15559-5	3	SL011048	Anthrax toxin receptor 2	ANTR2	P58335
15560-52	3	SL003561	Transcobalamin-2	Apo-TC II	P20062
15562-24	3	SL008667	Beta-glucuronidase	BGLR	P08236
15565-102	3	SL000327	Mucin-16	CA125	Q8WXI7
15566-10	3	SL004911	Calponin-1	Calponin-1	P51911
15567-2	3	SL004471	T-cell surface glycoprotein CD3 zeta chain	CD3-zeta	P20963
15569-15	3	SL002527	Collagen Type II	Collagen II	P02458
15570-99	3	SL004551	Complement receptor type 2	Complement receptor type 2	P20023
15573-110	3	SL008782	Neurocan core protein	CSPG3	O14594
15574-37	3	SL000385	Cyclin-A2	Cyclin A	P20248
15576-158	3	SL003107	Eosinophil cationic protein	ECP	P12724
15579-26	3	SL008780	Ectonucleotide pyrophosphatase/phosphodiesterase family member 6	ENPP6	Q6UWR7
15580-2	3	SL008537	Ephrin type-A receptor 7	EPHA7	Q15375
15581-16	3	SL019927	Fibronectin type 3 and ankyrin repeat domains protein 1	FANK1	Q8TC84
15582-25	3	SL010462	Ficolin-1	FCN1	O00602
15583-18	3	SL012568	Fc receptor-like B	FCRLB	Q6BAA4
15584-9	3	SL002691	Complement factor H-related protein 2	FHR2	P36980
15585-304	3	SL004460	Fibulin-5	fibulin 5	Q9UBX5
15587-20	3	SL009334	Folate receptor beta	FOLR2	P14207
15588-17	3	SL009217	Alpha-galactosidase A	galactosidase; alpha	P06280
15589-1	3	SL000431	Vitamin D-binding protein	Gc-Globulin; Mixed Type	P02774
15591-28	3	SL001812	Glutathione peroxidase 1	Glutathione peroxidase	P07203
15594-47	3	SL008268	Serine protease HTRA1	HTRA1	Q92743
15596-7	3	SL020142	Protein HEXIM1	HEXI1	O94992
15602-43	3	SL001943	Interleukin-6 receptor subunit alpha	IL-6 sRa	P08887
15603-20	3	SL004086	Integrin alpha-2	Integrin alpha-2	P17301
15604-18	3	SL004716	Mitogen-activated protein kinase 9	JNK2	P45984
15606-19	3	SL000044	Keratin; type I cytoskeletal 19	Keratin 19	P08727
15607-56	3	SL009203	Pyruvate kinase PKLR	KPYR	P30613
15608-5	3	SL018792	Ribosomal protein S6 kinase beta-1	KS6B1	P23443
15610-72	3	SL000499	Cytosol aminopeptidase	LAP	P28838
15612-5	3	SL012168	Protein lin-7 homolog B	LIN7B	Q9HAP6
15613-16	3	SL012420	Pancreatic triacylglycerol lipase	LIPP	P16233
15614-168	3	SL012686	Leukocyte immunoglobulin-like receptor subfamily A member 2	LIRA2	Q8N149
15615-8	3	SL019428	Leukocyte immunoglobulin-like receptor subfamily B member 3	LIRB3	O75022
15617-8	3	SL010168	Cytokine SCM-1 beta	lymphotactin beta	Q9UBD3
15619-49	3	SL012514	Myelin-oligodendrocyte glycoprotein	MOG	Q16653
15620-4	3	SL018410	Neuroligin-1	NLGN1	Q8N2Q7
15622-13	3	SL005491	Opioid-binding protein/cell adhesion molecule	OBCAM	Q14982
15623-1	3	SL005211	Programmed cell death protein 1	PD-1	Q15116
15626-223	3	SL005400	Basement membrane-specific heparan sulfate proteoglycan core protein	Perlecan	P98160
15627-83	3	SL003721	RAC-alpha serine/threonine-protein kinase	PKB	P31749
15631-18	3	SL014708	Pregnancy-specific beta-1-glycoprotein 1	PSG1	P11464
15633-6	3	SL000566	Retinol-binding protein 4	RBP	P02753
15634-139	3	SL012379	Slit homolog 1 protein	SLIT1	O75093
15635-4	3	SL012834	SPARC-related modular calcium-binding protein 2	SMOC2	Q9H3U7
15636-49	3	SL014090	VPS10 domain-containing receptor SorCS1	SORC1	Q8WY21
15637-38	3	SL014089	VPS10 domain-containing receptor SorCS3	SORC3	Q9UPU3
15640-54	3	SL008169	Transgelin	TAGL	Q01995
15641-20	3	SL020463	Tomoregulin-1	TEFF1	Q8IYR6
15644-1	3	SL000303	Biotinidase	Biotinidase	P43251
15653-9	3	SL006511	Collagen alpha-1(X) chain	COAA1	Q03692
15666-21	3	SL000304	Bone morphogenetic protein 2	BMP-2	P12643
15667-39	3	SL003996	Bone morphogenetic protein 4	BMP-4	P12644
15668-19	3	SL004079	Bone morphogenetic protein 8B	BMP-8	P34820
15669-7	3	SL007123	Serine/threonine-protein kinase B-raf	BRAF1	P15056
15670-15	3	SL017430	Complement C1q-like protein 2	C1QL2	Q7Z5L3
15674-3	3	SL011613	B-cell antigen receptor complex-associated protein alpha chain	CD79A	P11912
15675-3	3	SL007136	CCAAT/enhancer-binding protein beta	CEBPB	P17676
15678-71	3	SL009413	Dickkopf-related protein 2	DKK2	Q9UBU2
15686-49	3	SL007288	Inhibin beta C chain	INHBC	P55103
15688-30	3	SL004488	Protein ERGIC-53	Mannose-binding lectin	P49257
15692-300	3	SL007608	Nodal homolog	NODAL	Q96S42
15693-9	3	SL000008	Progesterone receptor	PgR	P06401
15698-6	3	SL007220	Alpha-taxilin	TXLNA	P40222
16015-19	3	SL000617	Alanine aminotransferase 1	ALT	P24298
16021-30	3	SL006909	Cadherin-8	Cadherin-8	P55286
16035-8	3	SL003322	Vascular endothelial growth factor receptor 3	VEGF sR3	P35916
16043-30	3	SL014469	SHC-transforming protein 1	SHC1	P29353
16049-43	3	SL007327	Oxidized low-density lipoprotein receptor 1	OLR1	P78380
16055-3	3	SL006830	Complement factor H-related protein 5	complement factor H-related 5	Q9BXR6
16057-6	3	SL003679	Cation-independent mannose-6-phosphate receptor	IGF-II receptor	P11717
16060-99	3	SL008193	Nidogen-2	NID2	Q14112
16070-7	3	SL004652	Wnt inhibitory factor 1	WIF-1	Q9Y5W5
16074-12	3	SL005725	GRB2-related adapter protein 2	GRB2-related adapter protein 2	O75791
16079-2	3	SL010518	Tyrosine-protein kinase Tec	TEC	P42680
16081-38	3	SL005692	Aldo-keto reductase family 1 member B10	Aldose reductase-like	O60218
16288-17	3	SL013797	Ephrin type-A receptor 4	EPHA4	P54764
16292-288	3	SL011908	Gastric inhibitory polypeptide	GIP	P09681
16293-1	3	SL005255	Somatoliberin	Growth hormone-releasing factor	P01286
16296-43	3	SL017638	Leucine-rich repeat-containing G-protein coupled receptor 5	LGR5	O75473
16297-14	3	SL008763	Roundabout homolog 4	ROBO4	Q8WZ75
16298-84	3	SL003840	Group IID secretory phospholipase A2	sPLA(2)-IID	Q9UNK4
16299-13	3	SL017103	T-cell immunoreceptor with Ig and ITIM domains	TIGIT	Q495A1
16300-4	3	SL017099	Triggering receptor expressed on myeloid cells 2	TREM2	Q9NZC2
16302-11	3	SL010290	BPI fold-containing family A member 2	SPLC2	Q96DR5
16304-6	3	SL017589	Leucine-rich repeat-containing G-protein coupled receptor 4	LGR4	Q9BXB1
16305-10	3	SL000637	Cadherin-11	Cadherin-11	P55287
16307-22	3	SL005231	Netrin receptor UNC5D	UNC5H4	Q6UXZ4
16308-14	3	SL008978	B- and T-lymphocyte attenuator	BTLA	Q7Z6A9
16309-30	3	SL010381	Dickkopf-like protein 1	Soggy-1	Q9UK85
16312-45	3	SL004865	Cadherin-6	Cadherin-6	P55285
16315-105	3	SL003321	Vascular endothelial growth factor receptor 1	VEGF sR1	P17948
16317-20	3	SL004969	Desmoglein-3	Desmoglein-3	P32926
16318-12	3	SL004851	Serine/threonine-protein kinase receptor R3	ALK-1	P37023
16320-139	3	SL009127	CD320 antigen	CD320	Q9NPF0
16322-10	3	SL012743	Marginal zone B- and B1-cell-specific protein	PACAP	Q8WU39
16323-8	3	SL020462	Neurexin-3	NRX3A	Q9Y4C0
16324-38	3	SL004490	Toll-like receptor 1	TLR1	Q15399
16535-61	3	SL000435	Green fluorescent protein_AEQVI	GFP_AEQVI	P42212
16536-3	3	SL006117	High mobility group protein HMG-I/HMG-Y	HMGA1	P17096
16551-14	3	SL019098	Signal transducer and activator of transcription 5B	STA5B	P51692
16558-2	3	SL008560	Myocilin	MYOC	Q99972
16561-9	3	SL005720	Alpha-1B-glycoprotein	Alpha-1B-glycoprotein	P04217
16583-8	3	SL020189	Bis(5'-nucleosyl)-tetraphosphatase [asymmetrical]	AP4A	P50583
16585-16	3	SL017452	N-acetyllactosaminide beta-1;3-N-acetylglucosaminyltransferase 4	B3GN4	Q9C0J1
16587-1	3	SL005871	Beta-casein	Beta-casein	P05814
16588-10	3	SL004629	78 kDa glucose-regulated protein	BiP	P11021
16591-71	3	SL012820	Acidic mammalian chitinase	CHIA	Q9BZP6
16593-3	3	SL003820	FAS-associated death domain protein	FADD	Q13158
16594-44	3	SL018037	Fas apoptotic inhibitory molecule 1	FAIM1	Q9NVQ4
16596-25	3	SL012999	Glutaredoxin-3	GLRX3	O76003
16597-11	3	SL013189	Glutaredoxin-related protein 5; mitochondrial	GLRX5	Q86SX6
16599-38	3	SL018803	GPN-loop GTPase 1	GPN1	Q9HCN4
16605-2	3	SL017275	Complement C1q and tumor necrosis factor-related protein 9A	C1T9A	P0C862
16606-85	3	SL003659	Aldose reductase	Aldose reductase	P15121
16607-78	3	SL005572	Gelsolin	Gelsolin	P06396
16609-106	3	SL012592	Kin of IRRE-like protein 2	KIRR2	Q6UWL6
16610-13	3	SL007503	Low-density lipoprotein receptor-related protein 10	LRP10	Q7Z4F1
16612-28	3	SL020764	Syndecan-3	SDC3	O75056
16613-3	3	SL008898	Cadherin-17	CAD17	Q12864
16614-27	3	SL017248	R-spondin-1	RSPO1	Q2MKA7
16616-137	3	SL007119	Beta-enolase	ENOB	P13929
16617-14	3	SL003718	Caspase-14	Caspase-14	P31944
16618-7	3	SL007370	Early activation antigen CD69	CD69	Q07108
16620-26	3	SL007021	Lymphocyte antigen 75	LY75	O60449
16621-77	3	SL012584	NAD(P)H-hydrate epimerase	AIBP	Q8NCW5
16746-12	3	SL003950	Activin B	Activin B	P09529
16748-1	3	SL003995	Bone morphogenetic protein 3	BMP-3	P12645
16749-79	3	SL005151	Growth/differentiation factor 10	BMP-3b	P55107
16751-15	3	SL002689	Natriuretic peptides B	BNP	P16860
16753-46	3	SL007942	Collagen alpha-2(VI) chain	CO6A2	P12110
16754-40	3	SL019118	Peripheral plasma membrane protein CASK	CSKP	O14936
16755-195	3	SL004675	Growth/differentiation factor 3	GDF-3	Q9NR23
16756-30	3	SL007504	Growth/differentiation factor 7	GDF7	Q7Z4P5
16758-96	3	SL013046	Hepatoma-derived growth factor	HDGF	P51858
16760-2	3	SL005186	Interleukin-26	IL-26	Q9NPH9
16763-11	3	SL017261	Leukocyte cell-derived chemotaxin-2	LECT2	O14960
16765-52	3	SL004294	Platelet basic protein	PBP	P02775
16768-3	3	SL006467	Junction plakoglobin	PLAK	P14923
16769-20	3	SL007310	Ras-related C3 botulinum toxin substrate 3	RAC3	P60763
16770-3	3	SL012438	Lithostathine-1-beta	REG1B	P48304
16773-29	3	SL012672	Signal peptide; CUB and EGF-like domain-containing protein 3	SCUB3	Q8IX30
16780-6	3	SL000451	Heat shock 70 kDa protein 1A	HSP 70	P0DMV8
16781-2	3	SL012928	Cytosolic endo-beta-N-acetylglucosaminidase	ENASE	Q8NFI3
16785-45	3	SL004530	Defensin-5	HD-5	Q01523
16792-4	3	SL005216	Sialic acid-binding Ig-like lectin 5	Siglec-5	O15389
16802-31	3	SL010530	OCIA domain-containing protein 1	OCAD1	Q9NX40
16803-4	3	SL008657	Calretinin	CALB2	P22676
16805-5	3	SL011405	cGMP-specific 3';5'-cyclic phosphodiesterase	PDE5A	O76074
16807-35	3	SL020644	Troponin T; fast skeletal muscle	TNNT3	P45378
16809-1	3	SL006976	Nucleoside diphosphate kinase; mitochondrial	NDKM	O00746
16810-3	3	SL002794	Rab GDP dissociation inhibitor alpha	RhoGDI	P31150
16814-13	3	SL002083	Four and a half LIM domains protein 1	SLIM 1	Q13642
16818-200	3	SL017488	CUB domain-containing protein 1	CDCP1	Q9H5V8
16823-75	3	SL007053	Apolipoprotein L3	APOL3	O95236
16825-20	3	SL018716	Ataxin-3	ATX3	P54252
16828-8	3	SL002657	Collagen alpha-1(VI) chain	Collagen a1(VI)	P12109
16831-7	3	SL019539	Docking protein 1	DOK1	Q99704
16836-1	3	SL002693	Complement factor H-related protein 3	FHR3	Q02985
16837-20	3	SL003743	CASP8 and FADD-like apoptosis regulator	FLIP	O15519
16845-15	3	SL017475	Myelin protein zero-like protein 1	MPZL1	O95297
16847-39	3	SL008946	Ras-related protein Rab-3B	RAB3B	P20337
16850-5	3	SL005359	Regulator of G-protein signaling 5	RGS5	O15539
16851-50	3	SL018615	Protein SCO2 homolog; mitochondrial	SCO2	O43819
16852-10	3	SL019239	Na(+)/H(+) exchange regulatory cofactor NHE-RF3	NHRF3	Q5T2W1
16853-5	3	SL006756	Nicotinamide riboside kinase 1	NRK1	Q9NWW6
16854-17	3	SL015367	U6 snRNA-associated Sm-like protein LSm4	LSM4	Q9Y4Z0
16856-79	3	SL007443	Microtubule-associated protein RP/EB family member 2	MARE2	Q15555
16857-2	3	SL008705	Ras-related protein Rab-2A	RAB2A	P61019
16858-384	3	SL017265	Reticulocalbin-3	RCN3	Q96D15
16859-100	3	SL016527	Endophilin-B1	SHLB1	Q9Y371
16863-47	3	SL016552	N-acylneuraminate-9-phosphatase	NANP	Q8TBE9
16865-62	3	SL013228	TATA-binding protein-associated factor 2N	RBP56	Q92804
16867-76	3	SL007335	Cyclin-dependent kinase 16	PCTK1	Q00536
16872-248	3	SL007013	Maleylacetoacetate isomerase	MAAI	O43708
16875-13	3	SL019553	Protein mago nashi homolog 2	MGN2	Q96A72
16877-19	3	SL019317	Methionine-R-sulfoxide reductase B2; mitochondrial	MSRB2	Q9Y3D2
16882-27	3	SL008943	14 kDa phosphohistidine phosphatase	PHP14	Q9NRX4
16883-57	3	SL007144	Ras-related protein Rab-4A	RAB4A	P20338
16885-49	3	SL020106	Microtubule-associated protein RP/EB family member 3	MARE3	Q9UPY8
16887-29	3	SL017474	Peptidyl-tRNA hydrolase 2; mitochondrial	PTH2	Q9Y3E5
16890-37	3	SL012697	ADAMTS-like protein 1	ATL1	Q8N6G6
16892-23	3	SL008778	Ectonucleotide pyrophosphatase/phosphodiesterase family member 2	ENPP2	Q13822
16899-59	3	SL019034	Oxysterol-binding protein-related protein 9	OSBL9	Q96SU4
16900-29	3	SL012713	MAM domain-containing glycosylphosphatidylinositol anchor protein 1	MDGA1	Q8NFP4
16902-17	3	SL008407	Lysosome-associated membrane glycoprotein 1	LAMP1	P11279
16907-3	3	SL004806	Cell adhesion molecule 2	Nectin-like protein 3	Q8N3J6
16908-5	3	SL010377	Oligodendrocyte-myelin glycoprotein	OMGP	P23515
16913-8	3	SL008937	Ribonuclease T2	RNT2	O00584
16914-104	3	SL001743	Monocyte differentiation antigen CD14; soluble	sCD14	P08571
16915-153	3	SL014291	Semaphorin-4A	SEM4A	Q9H3S1
16916-19	3	SL018357	SLIT and NTRK-like protein 6	SLIK6	Q9H5Y7
16918-198	3	SL004491	Toll-like receptor 3	TLR3	O15455
16919-1	3	SL008480	Acyl-CoA-binding protein	ACBP	P07108
16922-53	3	SL014112	Plexin-B3	PLXB3	Q9ULL4
16923-20	3	SL008767	Profilin-2	Profilin II	P35080
16926-44	3	SL000255	Alkaline phosphatase; tissue-nonspecific isozyme	Alkaline phosphatase; liver	P05186
16927-9	3	SL003003	Coagulation factor XIII	Coagulation factor XIII	P00488; P05160
16932-5	3	SL000580	Estrogen sulfotransferase	SULT 1E	P49888
17137-160	3	SL005328	Hemoglobin subunit beta	Beta-globin	P68871
17138-8	3	SL005253	Glutathione S-transferase A1	GST A1-1	P08263
17140-57	3	SL014328	Platelet-derived growth factor D	PDGFD	Q9GZP0
17145-1	3	SL004832	Protein S100-A8/A9 heterodimer	S100A8/S100A9	P05109; P06702
17148-7	3	SL008080	Flavin reductase (NADPH)	BLVRB	P30043
17150-8	3	SL005698	10 kDa heat shock protein; mitochondrial	HSP 10	P61604
17151-84	3	SL004509	Interferon regulatory factor 3	IRF-3	Q14653
17152-10	3	SL012437	Killer cell immunoglobulin-like receptor 2DS4	KI2S4	P43632
17153-46	3	SL020993	Killer cell immunoglobulin-like receptor 2DL3	KI2L3	P43628
17154-2	3	SL004780	Prostaglandin E synthase 3	TEBP	Q15185
17155-1	3	SL005365	Vacuolar protein sorting-associated protein 28 homolog	VPS28 protein homolog	Q9UK41
17156-72	3	SL006399	Serine/threonine-protein kinase DCLK1	DCAK1	O15075
17158-17	3	SL019858	Ubiquitin-conjugating enzyme E2 G1	UB2G1	P62253
17161-1	3	SL016423	Dolichyl-diphosphooligosaccharide--protein glycosyltransferase 48 kDa subunit	OST48	P39656
17163-117	3	SL004210	Annexin A3	Annexin III	P12429
17164-15	3	SL004211	Annexin A4	annexin IV	P09525
17165-1	3	SL003044	Beta-thromboglobulin	BTG	P02775
17166-4	3	SL014309	Fibroblast growth factor 8 isoform F	FGF-8F	P55075
17170-15	3	SL011502	Calcitonin gene-related peptide 2	CALCB	P10092
17172-19	3	SL007073	Statherin	STAT	P02808
17175-5	3	SL007270	Dual specificity mitogen-activated protein kinase kinase 6	MP2K6	P52564
17176-13	3	SL014348	PC4 and SFRS1-interacting protein	PSIP1	O75475
17195-43	3	SL000023	BAG family molecular chaperone regulator 1	BAG-1	Q99933
17196-5	3	SL011328	ATP-dependent Clp protease proteolytic subunit; mitochondrial	ClpP endopeptidase	Q16740
17199-43	3	SL021005	Hypoxia-inducible factor 1-alpha inhibitor	HIF1N	Q9NWT6
17200-50	3	SL020992	Killer cell immunoglobulin-like receptor 2DL1	KI2L1	P43626
17202-37	3	SL011994	Programmed cell death protein 4	PDCD4	Q53EL6
17204-17	3	SL013738	Phenylethanolamine N-methyltransferase	PNMT	P11086
17205-21	3	SL021017	Ras-related protein Rab-5A	RAB5A	P20339
17209-27	3	SL020906	Sulfotransferase family cytosolic 2B member 1	ST2B1	O00204
17210-2	3	SL020926	T-cell leukemia/lymphoma protein 1A	TCL1A	P56279
17224-12	3	SL008055	Mimecan	MIME	P20774
17231-1	3	SL004609	Plastin-2	L-plastin	P13796
17319-1	3	SL006634	Selenoprotein H	SELH	Q8IZQ5
17320-19	3	SL013281	L-aminoadipate-semialdehyde dehydrogenase-phosphopantetheinyl transferase	ADPPT	Q9NRN7
17325-10	3	SL014982	Guanylate kinase	KGUA	Q16774
17326-44	3	SL019563	Dual specificity protein phosphatase 23	DUS23	Q9BVJ7
17327-3	3	SL017270	Protein canopy homolog 3	CNPY3	Q9BT09
17329-2	3	SL009125	3-hydroxybutyrate dehydrogenase type 2	BDH2	Q9BUT1
17331-138	3	SL008768	Kremen protein 1	KREM1	Q96MU8
17332-3	3	SL018690	Poly(ADP-ribose) glycohydrolase ARH3	ARHL2	Q9NX46
17333-20	3	SL008026	Medium-chain specific acyl-CoA dehydrogenase; mitochondrial	ACADM	P11310
17335-18	3	SL009105	Vesicle-associated membrane protein 2	VAMP2	P63027
17336-54	3	SL019427	Cyclic AMP-responsive element-binding protein 3-like protein 2	CR3L2	Q70SY1
17337-1	3	SL007165	Transcriptional repressor protein YY1	TYY1	P25490
17341-89	3	SL010906	Acetyl-CoA acetyltransferase; cytosolic	THIC	Q9BWD1
17342-13	3	SL012732	Anterior gradient protein 3	AGR3	Q8TD06
17343-6	3	SL019113	Syntaphilin	SNPH	O15079
17344-23	3	SL018388	Stomatin-like protein 1	STML1	Q9UBI4
17345-12	3	SL020272	Prostaglandin reductase 3	ZADH2	Q8N4Q0
17346-61	3	SL012716	Follicular dendritic cell secreted peptide	FDSCP	Q8NFU4
17347-80	3	SL011281	Axin interactor; dorsalization-associated protein	CA080	Q96BJ3
17348-5	3	SL018443	Synaptojanin-2-binding protein	SYJ2B	P57105
17350-13	3	SL009112	Charged multivesicular body protein 2b	CHM2B	Q9UQN3
17355-56	3	SL019674	Synaptotagmin-4	SYT4	Q9H2B2
17356-34	3	SL007561	Interleukin-1 family member 10	IL1FA	Q8WWZ1
17357-33	3	SL020889	O-phosphoseryl-tRNA(Sec) selenium transferase	SPCS	Q9HD40
17362-5	3	SL013777	Von Hippel-Lindau disease tumor suppressor	VHL	P40337
17364-8	3	SL020890	U2 small nuclear ribonucleoprotein B''	RU2B	P08579
17365-7	3	SL016564	Kynurenine--oxoglutarate transaminase 1	KAT1	Q16773
17366-6	3	SL010950	DCN1-like protein 1	DCNL1	Q96GG9
17367-5	3	SL004916	Stathmin	Stathmin	P16949
17370-186	3	SL009448	Mycophenolic acid acyl-glucuronide esterase; mitochondrial	ABHDA	Q9NUJ1
17372-5	3	SL010108	Eukaryotic translation initiation factor 4E-binding protein 1	4EBP1	Q13541
17377-1	3	SL005693	Aldo-keto reductase family 1 member C3	Aldose reductase-like C3	P42330
17380-2	3	SL013054	Ubiquitin-conjugating enzyme E2 K	UBE2K	P61086
17383-4	3	SL019784	StAR-related lipid transfer protein 5	STAR5	Q9NSY2
17384-110	3	SL008016	ATP-dependent 6-phosphofructokinase; muscle type	K6PF	P08237
17387-27	3	SL004545	NF-kappa-B inhibitor beta	IKB-beta	Q15653
17391-10	3	SL015530	Splicing factor 45	SPF45	Q96I25
17393-13	3	SL005672	Short-chain specific acyl-CoA dehydrogenase; mitochondrial	SCAD	P16219
17396-23	3	SL008013	Alcohol dehydrogenase 1A	ADH1A	P07327
17397-8	3	SL012708	Estradiol 17-beta-dehydrogenase 11	DHB11	Q8NBQ5
17398-55	3	SL004627	Heme oxygenase 1	HO-1	P09601
17400-71	3	SL019729	Acyl-coenzyme A thioesterase 8	ACOT8	O14734
17403-14	3	SL006190	Short/branched chain specific acyl-CoA dehydrogenase; mitochondrial	acyl-Coenzyme A dehydrogenase	P45954
17404-5	3	SL019712	ADP-ribosylation factor-like protein 5B	ARL5B	Q96KC2
17405-2	3	SL007789	Ubiquitin carboxyl-terminal hydrolase isozyme L5	UCHL5	Q9Y5K5
17408-2	3	SL020888	Phosphomannomutase 1	PMM1	Q92871
17410-5	3	SL019878	Centrin-3	CETN3	O15182
17411-55	3	SL015528	Ubiquitin recognition factor in ER-associated degradation protein 1	UFD1	Q92890
17419-17	3	SL013289	Testin	TES	Q9UGI8
17427-26	3	SL018773	Neuroligin-3	NLGN3	Q9NZ94
17432-25	3	SL020885	Adenylate kinase 4; mitochondrial	KAD4	P27144
17435-43	3	SL008038	Electron transfer flavoprotein subunit alpha; mitochondrial	ETFA	P13804
17436-193	3	SL010497	Casein kinase I isoform gamma-2	CSNK1G2	P78368
17441-4	3	SL002514	Intestinal-type alkaline phosphatase	Alkaline phosphatase; intestine	P09923
17447-52	3	SL008544	Secreted frizzled-related protein 4	SFRP4	Q6FHJ7
17449-23	3	SL008836	CD9 antigen	CD9	P21926
17450-51	3	SL006248	Histidine--tRNA ligase; cytoplasmic	Histidyl-tRNA synthetase	P12081
17451-13	3	SL003706	Bcl-2-like protein 11	BIM	O43521
17453-34	3	SL000351	Ceruloplasmin	Ceruloplasmin	P00450
17454-15	3	SL006311	Epidermal growth factor-like protein 6	EGFL6	Q8IUX8
17455-42	3	SL009337	Folate receptor alpha	FOLR1	P15328
17456-53	3	SL010628	Golgi membrane protein 1	GOLM1	Q8NBJ4
17460-51	3	SL004388	Interferon-induced GTP-binding protein Mx1	Mx1	P20591
17462-19	3	SL007108	Interferon regulatory factor 1	IRF1	P10914
17466-72	3	SL008274	Acyl-CoA synthetase family member 2; mitochondrial	ACSF2	Q96CM8
17467-1	3	SL015172	Dehydrogenase/reductase SDR family member 9	DHRS9	Q9BPW9
17468-1	3	SL019429	Suppressor of fused homolog	SUFU	Q9UMX1
17474-106	3	SL020114	YEATS domain-containing protein 4	YETS4	O95619
17475-18	3	SL010511	Lymphokine-activated killer T-cell-originated protein kinase	TOPK	Q96KB5
17490-4	3	SL004824	SH3 domain-binding glutamic acid-rich-like protein 3	SH3BGRL3-like protein	Q9H299
17495-141	3	SL018569	NAD-dependent protein deacetylase sirtuin-3; mitochondrial	SIR3	Q9NTG7
17505-125	3	SL019672	N-acetylated-alpha-linked acidic dipeptidase-like protein	NALDL	Q9UQQ1
17509-6	3	SL008852	4-hydroxyphenylpyruvate dioxygenase	HPPD	P32754
17510-7	3	SL013036	Signal recognition particle 14 kDa protein	SRP14	P37108
[truncated: 3,285 more rows]
